# Supplementary material for: Modeling flexible behavior in childhood to adulthood shows age-dependent learning mechanisms and less optimal learning in autism in each age group
Source: PLoS Biol. 2020 Oct 27;18(10):e3000908. doi: 10.1371/journal.pbio.3000908 (PMC7591042; doi:10.1371/journal.pbio.3000908)
Supplement: S1 Data — (XLSX) [file pbio.3000908.s001.xlsx]

## Sheet: Fig 1C & 2A
subjects	groupcollapse	schedule_adj	choice_1	choice_2	choice_3	choice_4	choice_5	choice_6	choice_7	choice_8	choice_9	choice_10	choice_11	choice_12	choice_13	choice_14	choice_15	choice_16	choice_17	choice_18	choice_19	choice_20	choice_21	choice_22	choice_23	choice_24	choice_25	choice_26	choice_27	choice_28	choice_29	choice_30	choice_31	choice_32	choice_33	choice_34	choice_35	choice_36	choice_37	choice_38	choice_39	choice_40	choice_41	choice_42	choice_43	choice_44	choice_45	choice_46	choice_47
100693509718	TD	Adults	1	1	1	2	1	1	1	2	1	1	1	1	2	1	1	1	1	2	1	2	1	1	1	1	1	1	1	2	1	1	1	1	1	1	1	1	1	1	2	1	1	1	1	1	1	1	1
101129844643	TD	Children	1	1	1	2	2	1	1	1	2	1	1	1	1	2	1	2	1	1	1	2	2	2	1	1	2	2	1	1	1	2	1	1	2	1	1	1	2	1	1	2	1	2	1	1	1	2	2
101900205031	ASD	Children	2	2	2	1	2	2	2	2	2	2	2	2	1	2	2	1	2	1	2	2	2	1	2	1	2	2	2	2	2	1	2	2	2	2	2	2	2	2	2	1	2	2	1	2	2	2	2
104324981539	ASD	Adolescents	2	2	1	2	2	2	2	2	2	1	2	2	1	1	2	1	2	2	1	1	2	1	1	1	2	1	2	1	1	2	1	1	2	1	2	2	1	2	1	2	1	1	2	1	2	2	1
107356654390	ASD	Adolescents	2	1	1	1	2	2	2	2	2	2	2	2	2	2	2	2	2	2	2	2	2	2	2	2	2	2	1	2	2	2	2	2	2	2	2	2	2	2	2	2	2	2	1	1	1	1	1
107501679619	ASD	Children	1	1	1	2	1	1	1	2	1	1	1	1	1	2	1	1	1	2	1	2	2	1	1	1	2	1	2	2	2	1	2	2	1	2	1	1	1	1	2	1	2	2	1	2	2	2	1
109057020142	ASD	Adolescents	2	2	2	1	2	1	2	1	2	1	2	2	1	1	2	2	2	2	1	2	2	2	2	1	2	2	2	1	1	1	2	2	2	1	2	2	2	1	2	1	2	1	2	1	2	1	2
109182897329	ASD	Adults	1	1	1	2	2	1	1	2	2	1	1	1	2	2	1	1	2	2	1	2	1	2	1	2	1	1	2	1	1	2	1	1	2	1	1	1	2	1	1	1	1	2	1	1	2	2	2
109314636234	ASD	Children	2	2	1	2	1	1	1	1	1	1	1	2	1	2	2	2	1	1	2	1	2	1	1	2	2	2	1	1	1	2	2	1	1	2	1	1	2	2	2	2	1	2	2	2	1	2	1
111297432251	ASD	Adults	1	1	1	1	1	1	1	1	1	1	1	1	1	1	1	1	1	1	1	1	1	1	1	1	1	1	1	1	1	1	1	1	1	1	1	1	1	1	1	1	1	1	1	1	2	2	2
112152703248	ASD	Children	2	2	2	1	2	2	1	2	2	1	2	2	1	2	2	1	2	2	2	1	2	2	2	2	2	2	2	2	2	1	2	2	2	2	2	2	1	2	2	2	1	2	2	1	2	2	1
112250651739	ASD	Adults	1	1	1	1	1	1	1	1	2	1	1	1	1	1	1	1	1	1	1	1	1	1	1	1	1	1	1	1	1	1	1	1	1	1	1	1	1	1	1	1	1	1	2	1	2	2	2
112353982965	ASD	Adolescents	2	2	2	2	1	2	2	2	1	1	2	2	1	2	2	2	2	1	2	2	2	2	2	2	2	1	2	1	2	2	2	2	1	2	2	2	2	2	1	2	2	1	2	1	2	2	1
113902830642	ASD	Children	1	1	1	2	1	1	1	1	1	1	1	2	2	1	2	1	1	1	1	1	1	1	2	2	1	1	2	2	1	2	2	2	1	2	1	1	2	2	2	1	1	1	2	1	1	2	1
114414660031	TD	Adolescents	1	2	1	2	2	1	1	2	1	2	2	1	2	1	2	1	1	2	1	1	2	1	1	1	1	1	2	1	1	1	1	1	1	1	2	1	2	1	1	1	2	1	1	1	2	1	2
115677420583	TD	Adolescents	2	1	2	2	2	2	2	2	2	2	2	2	2	2	2	2	2	2	2	2	2	2	2	2	2	2	2	2	2	2	2	2	2	2	2	2	2	2	2	2	2	2	2	2	2	1	1
118194667229	ASD	Adolescents	2	1	2	1	2	2	2	1	1	2	1	2	2	2	1	2	2	2	1	2	2	2	2	2	2	2	2	2	2	2	2	2	2	2	2	2	2	2	2	2	2	2	2	1	2	1	2
118910793563	TD	Adolescents	2	2	2	2	2	2	2	2	2	2	2	2	2	2	2	2	2	2	2	2	2	2	2	2	2	2	2	2	2	2	2	2	2	2	2	2	2	2	2	2	2	2	2	2	2	1	1
123709183152	TD	Adolescents	1	1	1	1	2	1	1	2	1	1	1	1	2	1	1	1	1	1	2	1	1	1	1	1	1	1	1	1	1	1	1	1	1	1	1	2	2	1	1	2	1	2	2	1	2	2	2
123942366629	ASD	Adults	1	1	1	2	1	1	1	1	1	1	2	1	2	1	1	1	1	1	1	1	1	1	1	1	1	1	1	1	1	1	1	1	1	1	1	1	1	1	1	1	1	1	2	1	2	2	2
124737109801	ASD	Adolescents	2	2	2	1	2	2	2	2	2	2	1	2	2	2	2	1	1	2	2	2	2	1	2	2	2	2	2	2	1	1	2	2	2	2	2	2	2	2	2	2	2	2	2	2	1	1	1
127510187827	TD	Adults	2	2	2	2	2	2	2	2	2	2	2	2	2	2	2	2	2	2	2	2	2	2	2	2	2	2	2	2	2	2	2	2	2	2	2	2	2	2	2	2	2	2	2	2	2	1	1
130442593612	ASD	Adolescents	2	2	2	1	2	2	2	1	2	2	2	2	1	2	2	2	1	1	2	2	2	1	2	2	2	2	2	1	2	2	2	2	2	2	2	1	1	2	2	2	2	2	2	2	2	2	2
132297073493	TD	Adults	1	1	1	1	1	1	1	1	1	1	1	1	1	1	1	1	1	1	1	1	1	2	1	2	1	1	1	1	1	1	1	1	1	1	1	1	1	1	1	1	1	1	1	1	1	2	2
136536288793	ASD	Adults	2	2	2	1	1	2	2	1	2	1	2	1	1	2	2	2	2	1	2	2	2	2	2	2	1	2	2	2	2	2	2	2	2	2	2	2	2	2	2	2	2	2	1	1	1	1	1
137282891018	TD	Children	1	1	1	1	2	2	1	1	1	1	2	1	1	1	1	1	1	1	1	1	2	1	1	1	1	1	1	1	1	1	1	1	1	1	1	1	1	1	1	1	1	1	1	1	1	1	1
141031925901	ASD	Adolescents	1	2	1	2	1	2	1	2	1	2	2	1	2	2	1	1	1	1	1	1	1	1	1	1	1	1	1	1	1	1	1	1	2	1	1	1	1	1	1	2	2	1	2	2	1	2	2
141793096301	ASD	Adults	1	1	1	2	1	1	1	2	2	1	1	1	2	1	1	1	1	1	1	1	1	1	1	1	1	1	1	1	2	1	1	1	1	1	1	2	1	1	1	1	2	1	1	1	1	1	2
144831247766	TD	Adults	2	2	2	1	1	2	1	1	1	1	2	1	1	2	2	1	1	1	2	2	2	1	1	1	2	2	1	2	1	1	2	2	2	1	2	2	1	1	2	1	2	2	2	1	2	1	2
145098407477	TD	Adults	1	1	1	2	1	1	1	1	1	2	1	1	1	1	1	1	1	1	1	1	2	1	1	1	1	1	1	1	1	1	1	1	1	1	1	1	1	1	2	1	1	1	1	1	1	2	1
145899409424	TD	Adults	2	2	2	2	2	1	2	1	2	2	2	2	2	2	2	2	2	1	2	2	2	2	1	2	2	2	2	1	2	1	2	2	1	1	2	2	2	1	2	2	2	2	1	2	2	1	1
149668037941	ASD	Adults	1	1	1	2	1	2	1	1	2	1	1	1	1	1	2	1	1	1	1	2	1	1	1	1	1	2	1	1	2	1	1	2	1	2	1	2	1	2	1	1	1	2	2	1	1	1	2
150761304327	ASD	Children	2	2	1	2	2	2	2	2	2	1	2	2	1	1	2	1	2	2	1	1	2	1	1	2	1	1	2	1	1	1	1	1	1	2	1	1	2	2	2	1	2	1	1	2	1	2	2
152479781222	ASD	Adolescents	1	1	1	2	1	1	1	2	2	1	1	1	2	1	1	1	2	1	1	1	2	1	1	1	1	2	2	2	1	1	1	1	1	1	1	1	2	1	1	1	1	2	1	1	2	2	2
153562611492	TD	Adolescents	2	2	1	2	2	2	2	1	2	1	2	1	1	1	2	2	1	2	1	2	2	1	2	1	1	2	1	1	1	1	2	2	1	2	1	2	1	2	2	2	2	1	1	1	1	2	2
156266822057	ASD	Children	2	2	2	1	2	2	2	1	1	2	2	2	1	2	2	2	1	2	2	1	2	2	2	2	1	2	2	2	1	2	2	2	2	2	2	1	2	2	1	2	2	2	1	2	2	1	1
157057245454	ASD	Adults	1	1	1	2	1	1	1	1	1	1	1	1	1	1	1	1	1	1	1	1	1	1	1	1	1	1	1	1	1	1	1	1	1	1	1	1	1	1	1	1	1	1	2	2	2	2	1
157130105776	ASD	Adults	2	2	2	2	2	2	2	2	2	1	2	2	2	2	2	2	2	2	2	2	2	2	2	2	2	2	1	2	2	2	2	2	2	2	2	2	2	2	1	2	2	2	1	2	2	2	2
157923026370	ASD	Adolescents	1	2	1	2	2	2	1	1	1	1	2	1	2	1	2	1	1	2	1	2	2	1	1	1	1	1	2	2	2	1	1	1	1	1	1	1	1	1	1	2	1	1	1	1	2	2	1
158414641992	ASD	Children	2	2	2	1	2	1	1	2	1	1	2	2	2	1	2	2	1	2	1	1	2	1	2	1	2	1	1	2	2	2	2	1	2	2	2	2	2	1	1	2	1	1	1	1	1	2	1
158575356558	TD	Adolescents	1	2	1	2	1	1	1	1	1	1	1	1	1	1	1	1	1	1	1	1	1	1	1	1	1	1	1	1	1	1	1	1	1	1	1	1	1	1	1	1	1	1	1	1	1	1	2
159609609900	TD	Adults	1	1	1	2	1	1	2	1	1	1	2	1	2	1	1	2	1	1	2	1	2	1	2	2	2	1	2	2	2	2	2	2	1	1	1	2	1	2	2	2	2	1	2	1	1	2	2
160054811236	ASD	Adolescents	1	1	1	1	1	2	1	1	2	1	1	1	2	1	1	1	1	2	1	2	2	1	2	2	1	1	1	2	1	1	1	1	1	1	2	1	1	1	1	2	1	1	1	2	1	1	2
160293273948	TD	Children	1	1	1	2	1	1	1	2	1	1	2	1	2	1	1	1	1	1	1	1	1	1	1	1	1	1	2	2	1	1	1	1	1	2	1	1	1	1	1	1	1	1	1	1	2	2	2
161926513236	ASD	Adolescents	1	1	1	1	2	2	1	1	1	1	1	1	1	1	1	1	1	1	1	1	1	1	1	1	1	1	2	2	1	1	1	1	2	1	2	1	2	1	1	1	1	1	1	1	2	2	1
162000603879	ASD	Adults	1	1	1	1	2	1	1	2	1	1	2	1	1	1	1	1	1	2	1	1	1	2	1	1	1	1	1	1	2	1	1	1	2	2	1	1	1	1	1	1	1	1	1	1	1	2	1
166001935037	ASD	Children	2	2	2	2	1	2	2	1	2	2	2	1	1	2	2	2	2	2	1	2	2	2	2	2	2	1	2	2	2	2	2	2	2	2	1	2	2	1	2	2	2	1	2	1	2	1	1
166942277585	TD	Children	2	2	2	1	2	2	2	2	2	2	2	2	2	2	2	2	2	2	2	2	2	2	2	2	2	2	2	2	2	2	2	2	2	2	2	2	2	2	2	2	2	2	1	2	1	1	1
169356641606	TD	Children	2	1	1	1	1	2	1	2	1	2	2	2	1	1	2	2	1	2	1	2	2	1	2	1	1	2	2	2	2	2	2	2	1	1	2	2	1	2	2	1	2	2	2	2	1	1	2
171442086801	ASD	Children	2	2	1	1	1	1	2	2	1	1	2	2	1	1	2	2	1	2	1	2	2	2	1	2	1	1	1	2	2	1	1	2	2	2	2	1	2	2	1	2	2	2	2	1	2	1	2
175673514462	TD	Adolescents	2	2	2	1	2	2	2	1	2	2	1	2	2	2	2	1	2	2	2	2	2	2	2	2	2	2	2	2	2	2	2	2	2	2	2	2	2	2	2	1	2	2	1	2	1	1	1
175721011373	ASD	Adolescents	2	2	2	1	2	2	2	2	2	1	2	2	2	2	2	2	2	2	2	2	2	2	2	2	2	2	2	2	2	2	2	2	2	2	2	2	2	2	2	2	2	2	2	2	1	1	1
177800559886	ASD	Adolescents	1	2	1	2	1	1	1	2	2	1	2	1	1	2	2	1	1	2	1	2	1	2	1	1	1	2	1	2	1	1	1	1	2	1	1	1	1	1	1	2	2	1	2	1	2	2	2
178105062231	ASD	Adolescents	2	1	2	1	2	2	2	1	1	2	2	2	2	2	2	2	2	2	2	2	2	2	2	2	2	2	2	2	2	2	2	2	2	2	2	2	2	2	2	2	2	2	1	2	1	1	1
181254963534	ASD	Adolescents	1	2	2	2	1	2	1	2	1	1	1	1	2	1	1	1	1	2	1	1	1	1	1	1	1	1	1	1	1	2	1	1	2	1	1	1	1	1	1	1	1	1	1	1	2	1	2
181963433776	ASD	Adults	2	2	2	1	1	2	2	2	2	2	2	2	1	2	2	2	2	1	2	2	2	2	2	2	2	2	2	2	2	2	2	2	2	2	2	2	2	2	2	2	1	2	1	2	2	1	1
182470933796	ASD	Adults	2	2	2	1	1	1	2	1	2	2	1	1	1	1	2	2	2	2	1	2	2	2	2	1	1	1	2	1	2	1	1	1	1	1	2	2	1	2	2	2	1	1	1	1	2	2	2
183456420392	ASD	Adults	1	2	1	1	1	1	1	2	1	1	1	1	2	2	1	1	1	1	1	1	1	1	1	1	1	1	1	1	1	1	1	1	1	1	1	1	1	1	1	1	1	1	2	1	2	2	2
184436430559	TD	Adolescents	1	1	1	2	1	1	1	2	1	1	2	1	2	1	1	1	1	1	1	1	1	1	1	1	1	1	1	1	1	1	1	1	1	1	1	1	1	1	1	1	1	1	2	1	2	2	2
185048685294	TD	Adolescents	2	2	2	1	1	2	1	1	2	2	1	1	1	2	2	2	1	1	2	2	1	1	2	2	2	2	1	2	2	2	1	2	1	2	2	2	2	1	2	2	2	2	1	2	1	2	2
186014141169	TD	Adolescents	2	2	2	1	1	1	2	1	2	1	1	2	1	2	1	1	1	2	2	2	1	2	2	2	2	2	1	2	2	2	1	2	2	2	2	2	1	2	2	2	2	1	1	2	2	1	1
188048341660	TD	Adolescents	2	2	2	1	2	2	2	1	2	2	2	1	2	2	1	2	2	2	2	2	2	1	2	2	2	2	2	2	2	2	2	2	2	1	2	2	2	2	2	2	2	2	2	2	2	1	1
195056918956	ASD	Children	2	2	2	1	1	1	1	1	1	1	2	2	1	1	1	2	2	2	2	2	2	1	2	1	2	1	2	2	2	1	1	1	1	1	2	1	1	2	2	1	2	1	2	1	2	2	2
195924035910	ASD	Adolescents	2	1	1	1	2	1	1	1	2	2	1	1	2	2	2	2	2	1	1	2	1	2	1	2	2	1	1	1	1	1	1	1	2	2	2	2	1	1	1	2	2	1	1	1	1	2	2
196084871273	TD	Adults	2	2	2	2	2	2	2	2	2	2	2	2	2	2	2	2	2	2	2	2	2	2	2	2	2	2	2	1	2	2	2	2	2	2	2	2	2	2	2	1	2	2	1	2	1	1	1
196526905399	ASD	Children	1	2	1	2	1	1	2	1	1	1	2	1	2	1	2	1	1	1	1	2	1	1	2	2	1	1	1	1	1	2	1	2	2	1	2	1	2	1	1	1	1	1	2	1	2	2	2
198048766808	TD	Children	2	2	2	1	2	2	1	2	2	1	2	2	2	1	2	2	2	1	2	1	2	2	2	2	2	1	2	2	2	2	1	2	2	2	1	2	2	2	2	1	2	2	1	1	1	1	2
198955934445	ASD	Adults	1	1	1	2	1	1	1	2	1	1	1	1	2	1	1	1	1	1	1	2	1	1	1	1	1	2	1	1	1	1	1	1	1	1	2	2	2	1	1	1	1	1	2	2	2	2	1
199958815887	ASD	Adolescents	2	2	2	2	1	2	2	2	2	2	2	2	2	2	2	2	1	2	2	2	2	2	2	2	1	2	2	2	2	2	2	2	1	2	2	2	2	2	2	2	1	2	2	1	1	2	2
200472210738	ASD	Adults	1	1	1	2	2	2	2	2	1	1	1	1	2	1	1	1	1	2	1	1	2	1	2	2	1	1	1	1	1	2	2	2	2	1	1	1	1	1	1	1	1	2	2	1	2	2	2
201781530814	TD	Children	1	1	1	1	2	1	1	1	1	1	2	1	1	1	1	1	1	1	2	1	1	1	1	1	2	1	1	1	1	1	1	1	2	1	1	1	1	1	2	1	1	1	1	1	1	2	2
202887019892	ASD	Adults	1	1	1	2	2	1	1	1	1	1	1	1	1	1	1	1	1	1	1	1	1	1	1	1	1	1	1	1	1	1	1	1	1	1	1	1	1	1	1	1	1	1	2	2	2	2	2
204078341146	TD	Adolescents	1	1	1	1	1	2	2	2	2	2	1	1	1	1	1	1	1	1	1	1	2	1	1	1	1	1	1	1	1	1	1	1	1	1	1	1	1	1	1	1	1	1	1	2	2	2	2
206523187654	ASD	Adults	1	1	1	2	1	1	1	1	1	2	1	1	1	1	1	1	1	1	1	1	1	1	1	1	1	1	1	1	1	1	1	1	1	1	1	1	1	1	1	1	1	1	1	1	1	1	1
209666958265	TD	Adults	2	2	2	2	2	2	2	2	2	2	2	2	2	2	2	2	2	2	2	2	2	2	2	2	2	2	2	2	2	2	1	2	1	2	2	2	2	2	2	2	2	2	2	2	1	1	1
215510983147	ASD	Adolescents	2	2	2	2	2	1	2	2	2	2	2	2	2	2	2	2	2	2	2	2	2	2	2	2	2	2	2	2	2	2	2	2	2	2	2	2	2	2	2	2	2	2	2	1	2	1	1
217861104942	ASD	Adults	1	1	1	2	1	1	1	1	2	1	1	1	1	1	2	1	1	1	1	2	1	1	1	1	1	2	1	1	1	1	1	1	1	1	1	2	1	1	1	2	1	2	2	2	2	1	2
219811218558	ASD	Adolescents	1	1	1	2	1	1	1	1	2	1	1	1	1	1	1	1	1	1	1	1	1	1	1	1	1	1	1	1	2	2	1	1	1	1	1	1	1	1	1	1	1	1	1	1	1	2	2
220295159492	TD	Adolescents	1	1	1	2	2	1	1	2	2	1	1	1	1	1	1	1	1	1	1	1	1	1	1	1	1	1	1	1	1	1	1	1	1	1	1	1	1	1	1	1	1	1	2	1	2	2	2
220947892915	ASD	Children	1	1	1	1	1	1	1	1	1	1	1	1	1	2	2	1	1	1	1	1	1	1	1	1	1	1	1	1	1	1	1	1	1	1	1	1	1	1	1	1	1	1	1	1	1	2	1
224830515714	TD	Adolescents	1	1	1	1	1	1	1	1	1	1	1	1	1	1	1	1	1	1	1	1	1	1	1	1	1	1	1	1	1	1	1	1	1	1	2	1	1	1	1	2	1	1	2	1	2	2	2
225718634848	TD	Adults	2	2	2	2	1	2	2	1	2	2	2	2	1	2	2	2	2	1	2	2	2	2	1	1	1	2	2	2	2	2	2	2	2	1	2	2	2	2	1	2	1	2	1	2	1	1	1
227007190710	TD	Adults	2	2	2	1	2	2	2	2	2	2	2	2	2	2	2	2	2	2	2	2	2	2	1	2	2	2	2	2	2	2	2	2	2	2	2	1	2	2	2	1	2	2	1	1	1	1	2
229219433754	TD	Adolescents	2	2	2	2	2	2	2	2	2	2	2	2	2	2	2	2	2	2	2	2	2	2	2	2	2	2	2	2	2	2	2	2	1	2	2	2	2	2	2	2	2	2	1	1	1	1	1
229951973089	TD	Adolescents	2	2	2	2	1	2	2	1	2	2	2	2	1	2	2	2	2	2	1	2	2	2	2	2	1	2	2	2	2	1	2	2	2	1	2	2	2	2	2	2	2	2	2	2	2	1	2
230568388344	ASD	Children	2	2	2	1	2	1	1	2	2	1	1	1	2	2	2	2	2	1	2	2	2	2	2	2	2	2	1	1	1	2	2	2	1	2	2	2	2	2	1	2	1	2	1	1	1	1	1
232366221199	TD	Children	2	1	2	1	2	2	1	2	1	2	2	1	2	2	1	1	2	2	2	1	2	2	2	2	2	2	1	2	1	2	2	2	2	2	1	2	1	2	2	2	1	2	2	2	2	2	1
234602244411	ASD	Children	2	2	2	2	1	2	1	1	1	2	2	1	1	2	2	1	2	1	2	1	1	2	2	2	1	1	2	2	2	1	2	2	1	2	2	2	1	2	2	1	1	1	2	1	2	2	1
235350958604	TD	Adolescents	2	2	2	2	2	2	2	1	2	2	2	2	2	2	2	2	2	2	2	2	1	2	2	2	2	2	2	2	2	2	2	2	2	2	2	1	1	2	2	2	2	2	1	1	2	1	2
236256460571	ASD	Adolescents	1	1	1	2	1	1	1	1	1	1	1	1	1	1	1	2	1	1	1	1	1	1	1	1	1	1	1	2	1	1	1	1	1	1	1	1	1	1	1	1	1	1	2	2	2	2	2
239191121558	ASD	Adolescents	2	1	2	1	1	1	2	2	2	2	2	2	1	2	2	2	2	2	2	2	2	2	2	2	2	2	2	2	2	2	2	2	2	2	2	2	2	2	1	2	2	2	2	1	2	2	1
239352843676	ASD	Adolescents	2	2	2	1	2	2	1	1	2	1	2	1	2	2	2	2	2	1	1	2	2	2	1	2	1	2	2	2	2	2	1	2	1	2	2	2	1	1	2	2	1	1	2	1	2	1	1
240882777282	ASD	Children	2	2	2	1	2	1	2	2	1	1	1	1	2	1	1	2	2	1	2	2	1	2	2	1	1	1	2	2	2	2	1	1	2	1	2	2	2	1	2	2	2	2	2	2	1	1	2
243617148831	TD	Adolescents	2	2	1	1	2	2	2	2	2	1	2	2	2	1	2	2	2	2	2	1	2	2	2	2	2	1	2	2	1	2	1	2	1	2	2	1	1	2	2	1	2	1	1	2	2	1	1
248676767882	ASD	Adults	2	2	2	1	2	2	2	1	2	2	1	2	1	2	2	2	2	1	2	2	2	2	2	2	2	2	1	2	2	2	2	2	1	2	2	2	2	2	2	2	2	2	1	2	2	1	2
250798494359	TD	Adolescents	2	2	2	2	2	2	2	1	2	2	2	2	2	2	2	2	2	2	2	2	2	2	2	2	2	2	2	2	2	2	2	2	2	2	2	2	2	2	2	2	2	2	1	2	1	1	1
251317189021	ASD	Adults	1	1	1	1	1	1	1	1	2	1	1	1	2	1	1	1	1	1	1	1	1	1	1	1	1	1	1	1	1	1	1	1	1	1	1	1	1	1	1	1	1	1	2	1	1	2	1
254706791256	TD	Children	1	1	1	2	1	2	1	2	1	1	2	1	2	2	1	2	1	1	1	1	2	1	2	1	2	1	1	2	1	2	1	1	1	2	1	1	1	1	1	2	1	1	1	1	1	2	1
256029070030	ASD	Children	1	1	1	2	1	1	2	2	1	2	1	1	2	2	1	1	1	2	1	1	1	1	1	1	1	2	1	1	2	1	1	1	2	1	2	1	2	2	1	2	1	1	1	2	2	1	2
257678491670	TD	Adults	2	2	2	2	2	2	2	2	2	2	2	2	2	2	2	2	2	2	2	2	2	2	2	2	2	2	2	2	2	2	2	2	2	2	2	2	2	2	2	2	2	2	2	2	2	2	2
259866841106	ASD	Adolescents	1	1	1	1	1	1	1	1	1	1	1	1	2	2	1	1	1	1	1	1	1	1	1	1	1	1	1	1	1	1	1	1	1	1	1	1	1	1	1	1	1	1	2	1	2	2	2
260851850826	ASD	Children	1	2	1	1	2	2	1	1	2	2	1	2	1	1	2	1	2	2	1	2	1	2	2	1	2	1	1	2	2	2	1	1	1	2	2	1	1	1	2	2	1	2	2	2	2	2	2
261140684101	ASD	Adolescents	2	2	2	1	1	2	2	1	1	1	2	2	1	1	2	2	2	1	1	2	2	2	2	1	2	2	2	2	2	2	2	2	2	2	2	2	2	2	2	2	2	2	2	1	2	2	1
261561076993	ASD	Children	2	1	1	1	1	1	2	2	2	1	2	2	1	2	1	2	1	2	1	1	2	1	2	1	2	2	1	1	1	1	1	1	2	1	2	1	2	2	2	2	2	2	1	1	2	1	1
261811283182	ASD	Adolescents	1	2	1	1	2	2	1	1	1	1	2	2	2	2	1	2	2	1	1	1	2	2	1	1	1	2	2	1	2	1	1	1	2	2	1	2	1	1	1	1	2	1	2	2	1	2	2
265025813179	TD	Adolescents	1	1	1	2	1	2	1	1	1	2	2	1	1	2	2	2	1	1	1	1	1	1	1	1	1	1	1	2	1	2	1	1	1	2	2	2	1	2	1	1	2	1	1	1	1	1	1
266986401377	ASD	Children	1	2	1	2	1	1	1	2	2	2	1	1	2	2	1	1	1	1	2	1	1	1	1	2	1	1	1	1	1	1	1	1	1	1	1	1	2	1	1	1	1	2	2	1	2	2	2
268166735779	ASD	Adolescents	1	1	1	1	1	1	2	2	2	1	1	1	2	2	1	2	2	1	1	2	1	1	1	2	1	1	2	1	1	1	2	1	1	1	2	2	1	1	2	1	1	1	1	1	1	1	1
268576463815	ASD	Children	2	2	2	2	2	2	2	1	2	2	2	2	2	2	2	2	2	2	2	2	2	2	2	1	2	2	2	2	2	2	2	2	2	2	2	2	2	2	2	2	2	2	1	2	2	1	1
268808354269	ASD	Adults	1	1	1	1	1	1	1	1	1	1	1	1	1	1	1	1	1	1	1	1	1	1	1	1	1	1	1	1	1	1	1	1	1	1	1	1	1	1	1	1	1	1	1	1	2	2	2
270482106649	ASD	Adults	1	1	1	2	1	1	1	2	1	1	1	1	2	1	1	1	1	2	1	1	1	2	1	1	1	1	1	2	2	1	1	1	2	1	1	1	1	1	1	1	1	1	1	1	2	2	2
272840296620	ASD	Children	2	2	2	1	1	2	1	1	2	2	2	1	1	2	2	2	2	2	2	2	2	2	2	2	1	1	1	1	1	2	2	2	1	2	2	2	2	1	2	2	2	2	1	1	2	1	1
275900515562	TD	Children	2	2	2	1	2	2	2	1	1	1	2	2	2	2	2	2	2	1	1	2	2	2	2	2	2	2	1	2	1	2	2	2	1	2	1	2	2	1	2	2	2	2	2	2	2	2	1
276613040319	ASD	Adolescents	2	2	2	1	2	2	2	1	2	2	2	2	2	2	1	2	2	2	2	2	2	1	2	2	2	2	2	1	2	2	2	1	2	2	2	2	2	2	2	2	2	1	1	2	2	1	1
277866455055	ASD	Adults	2	2	2	1	1	2	2	1	1	1	2	2	1	1	2	2	1	1	2	2	2	1	1	1	2	2	2	1	2	2	2	2	1	2	2	1	2	1	1	2	1	2	2	1	1	2	1
278212296453	ASD	Adults	2	2	2	2	2	2	2	2	2	2	2	2	1	2	2	2	2	2	2	2	2	2	2	2	2	2	2	2	2	2	2	2	2	2	2	2	2	2	2	2	2	2	2	2	1	1	1
279317040809	ASD	Adolescents	2	2	2	1	2	2	2	1	2	2	2	2	1	1	2	2	2	1	2	2	2	2	2	1	2	1	2	2	2	1	2	2	2	2	1	2	2	1	1	2	2	2	2	2	1	1	1
282946437585	TD	Adolescents	2	2	2	1	2	2	2	1	1	2	2	2	2	2	1	2	1	2	2	2	1	2	2	2	2	1	2	1	2	2	2	1	2	1	2	2	1	2	2	2	2	1	1	1	1	1	2
300806232821	ASD	Adolescents	1	1	1	2	2	1	1	1	1	1	1	1	2	1	1	1	1	1	1	1	1	1	2	1	1	1	1	2	1	2	1	1	1	2	2	1	2	1	1	1	1	2	1	1	1	2	2
302455658944	ASD	Adolescents	2	2	2	1	2	2	2	1	2	2	2	2	1	2	2	2	1	2	2	2	2	1	1	2	2	2	2	1	1	2	2	2	2	2	2	2	2	2	2	1	2	2	2	2	2	1	1
304418982742	ASD	Adults	1	1	1	2	1	1	1	1	1	1	1	1	1	1	1	1	1	1	1	1	1	1	1	1	1	1	1	1	1	1	1	1	1	1	1	1	1	1	1	1	1	1	2	2	2	2	2
306895678001	TD	Adults	2	2	2	1	2	2	2	2	2	2	2	2	1	2	2	2	2	2	2	2	2	1	2	2	2	2	2	2	1	1	2	2	2	2	2	2	1	2	2	2	2	1	2	2	2	2	1
307365682603	ASD	Children	1	1	1	2	2	1	1	2	2	1	2	2	1	1	1	2	2	1	1	1	1	2	2	1	1	1	1	1	1	1	1	1	1	1	1	1	1	1	1	2	1	1	2	1	2	1	2
307860293305	TD	Children	2	1	2	1	2	2	2	2	2	2	2	2	2	2	2	2	2	2	2	2	2	2	2	2	2	2	2	2	2	2	2	2	2	2	2	2	2	2	2	2	2	2	2	2	1	1	1
308337626668	TD	Children	1	1	1	2	2	1	1	2	1	1	1	1	1	1	2	1	1	2	1	1	1	2	1	1	1	1	1	1	1	1	1	1	1	1	2	1	1	1	2	1	1	1	1	2	1	2	2
308985002572	ASD	Children	1	2	1	1	1	1	1	1	2	2	1	1	1	1	1	1	1	1	1	1	1	1	1	2	1	1	1	1	1	1	1	1	2	1	1	2	1	1	1	1	1	1	2	1	1	2	2
315910414581	ASD	Children	1	1	1	1	2	1	1	2	1	1	2	1	1	2	1	1	2	2	1	2	1	2	1	1	1	1	1	1	1	1	1	1	1	1	2	2	2	1	1	2	1	1	1	1	1	2	1
317404610400	TD	Children	1	2	1	2	2	2	2	2	1	2	1	2	2	2	2	1	2	2	1	1	1	1	1	1	1	1	2	2	1	1	1	1	1	1	1	2	1	1	1	2	1	1	2	1	2	1	1
317719510819	TD	Adolescents	2	2	2	1	2	2	2	1	1	2	1	2	2	1	2	2	2	2	2	2	2	2	2	2	2	2	2	2	2	2	2	2	2	2	2	2	2	2	2	1	2	2	2	2	2	1	1
318221639781	ASD	Adolescents	1	2	2	1	1	1	2	1	2	2	1	1	1	1	2	1	1	1	1	2	1	1	2	2	1	2	1	1	1	2	1	1	1	2	1	1	2	1	1	1	2	1	1	1	1	1	1
320580883246	ASD	Adolescents	2	2	2	1	1	1	2	2	1	1	1	2	1	2	2	2	1	1	1	1	1	2	1	2	2	2	2	2	2	2	2	2	2	2	1	1	1	1	1	2	1	2	2	2	1	2	2
321080795679	TD	Children	1	2	2	1	2	2	1	2	2	2	2	1	1	2	1	1	1	1	1	2	1	2	1	1	1	1	2	2	2	2	2	2	1	2	1	1	2	2	2	2	1	1	1	1	2	1	2
321466110510	ASD	Children	2	1	2	1	1	1	2	1	1	2	2	2	1	1	2	2	2	1	2	2	2	2	2	2	2	2	2	2	2	2	2	2	2	2	2	2	2	2	2	2	2	2	2	2	2	1	1
322708064836	TD	Adults	2	2	2	1	2	2	2	2	2	2	2	2	2	2	2	2	2	2	2	2	2	2	2	2	2	2	2	2	2	2	2	2	2	2	2	2	2	2	2	2	2	2	1	2	1	1	1
323195490394	ASD	Adults	1	1	1	1	1	1	1	2	1	1	2	1	1	1	1	1	1	1	1	1	2	1	1	1	1	1	1	2	2	1	1	1	1	1	1	1	2	1	1	2	1	1	1	1	2	2	2
325027333124	ASD	Adults	1	1	1	1	1	1	1	1	1	1	1	1	1	1	1	1	1	1	1	1	1	1	2	1	1	1	1	2	1	1	1	1	1	1	1	1	1	1	1	1	1	1	1	1	1	2	2
325322132011	ASD	Adults	2	2	2	1	2	2	2	1	1	2	2	2	1	2	2	2	2	2	2	1	1	2	2	1	2	1	2	1	2	2	1	2	2	1	2	1	2	1	2	1	1	2	2	1	2	1	1
326008453591	ASD	Children	1	1	1	2	1	2	2	1	2	2	1	1	2	1	1	2	1	1	1	1	1	1	1	1	1	1	1	2	1	1	1	1	2	1	1	1	2	1	1	2	1	2	2	1	2	2	1
327288335476	ASD	Adults	1	1	1	2	2	1	1	2	1	1	1	1	1	1	1	1	1	2	1	2	1	1	2	1	1	2	2	1	1	1	2	1	2	1	1	1	1	1	1	1	2	1	1	1	1	1	1
327760655614	TD	Adults	1	1	1	2	1	1	1	2	1	1	1	1	2	1	1	2	1	1	1	1	1	1	1	2	1	1	1	1	1	1	1	1	2	1	1	1	1	1	1	1	1	2	2	1	1	2	2
328571212222	TD	Adults	2	2	2	1	2	2	1	2	2	1	2	1	1	1	1	1	1	1	2	2	2	1	2	1	1	2	2	2	2	1	1	2	1	2	2	2	1	2	2	2	1	2	2	2	2	2	1
331443624857	TD	Adults	1	1	1	2	1	1	1	2	1	1	1	1	1	1	1	1	1	1	1	1	1	2	1	2	1	1	1	1	2	1	1	2	2	1	1	1	2	1	1	1	2	1	1	1	1	1	2
332078642120	TD	Adolescents	2	2	2	1	2	2	2	2	2	2	2	1	1	1	2	2	2	2	2	2	2	1	2	1	1	2	2	1	2	2	1	2	1	2	1	2	2	1	2	2	2	1	2	2	2	1	1
333206458303	ASD	Children	1	2	1	1	2	2	1	2	1	1	1	1	2	1	2	1	1	1	1	2	2	1	2	1	2	1	1	1	1	2	2	1	1	2	2	1	2	1	1	1	1	2	2	1	1	2	2
336598049412	TD	Adults	2	2	2	1	2	2	2	2	2	1	2	2	2	2	2	2	2	2	2	1	2	2	2	1	2	2	2	2	2	1	2	2	2	2	2	1	2	2	2	1	2	2	2	2	2	2	2
336995982925	TD	Adults	1	1	1	2	1	1	1	2	1	1	1	1	1	1	1	1	1	1	1	1	1	1	1	1	1	1	1	1	1	1	1	1	1	1	1	1	1	1	1	1	1	1	1	1	1	2	2
339304620783	TD	Adults	2	2	2	2	1	2	2	2	2	2	2	2	2	2	2	2	2	2	2	2	2	2	2	2	2	2	2	2	2	2	2	2	2	2	2	2	1	2	2	2	2	2	2	2	2	2	1
340836571839	ASD	Children	1	1	1	1	1	1	1	2	2	1	1	1	1	1	1	1	1	1	1	1	1	1	1	1	2	1	2	2	1	1	1	1	1	2	1	1	1	1	1	1	1	1	1	1	2	1	1
342222286650	TD	Children	2	2	1	1	2	1	2	1	1	1	2	2	1	1	1	2	2	2	2	1	1	1	1	2	1	2	2	2	2	2	1	1	1	1	2	1	1	1	1	2	2	1	2	2	2	1	2
345267595552	TD	Adults	2	2	2	1	2	2	2	2	2	2	2	1	1	2	2	2	2	2	2	2	1	2	2	2	2	2	2	1	2	2	2	2	2	2	2	2	2	2	2	2	2	2	2	1	2	2	2
347433880698	ASD	Adults	1	1	1	1	2	1	1	1	1	1	2	2	2	2	2	1	1	2	1	2	2	2	1	1	1	1	2	1	1	2	1	1	1	1	2	1	1	1	1	1	1	1	1	1	2	2	1
353148112942	ASD	Adolescents	2	2	2	2	2	1	1	2	2	2	1	1	2	2	2	1	1	2	2	2	2	1	1	2	2	2	2	1	1	2	2	2	2	1	1	1	2	2	2	1	1	2	1	1	2	1	1
358814750714	TD	Adolescents	1	1	1	2	1	1	1	1	1	2	1	1	1	1	1	2	1	1	1	1	1	1	1	1	1	1	1	1	1	1	1	1	1	1	1	1	1	1	1	1	1	1	2	1	1	1	2
359009787195	TD	Adults	2	2	2	2	2	2	2	2	2	2	2	2	2	2	2	2	2	2	2	2	2	2	2	2	2	2	2	2	2	2	2	2	2	2	2	2	2	2	2	2	2	2	2	2	2	1	1
366217057897	ASD	Adults	2	2	2	1	1	2	2	2	2	2	2	2	1	1	2	2	2	1	1	2	2	1	2	2	1	1	1	1	2	2	1	1	1	2	1	2	1	2	2	2	2	2	1	2	1	1	2
368009590945	ASD	Children	2	2	2	1	2	1	2	1	2	2	2	2	2	2	2	1	2	2	2	2	2	1	2	2	2	2	2	1	2	2	2	2	2	1	2	2	2	2	2	2	2	2	2	2	2	2	1
373305626861	ASD	Adolescents	1	1	1	2	2	2	1	1	2	1	1	1	1	2	2	1	1	2	2	1	2	1	1	1	2	1	1	1	1	2	2	2	2	1	1	2	1	2	1	2	2	1	1	1	1	2	2
375546130381	TD	Adolescents	1	1	1	1	1	1	1	2	2	2	2	1	1	1	1	1	1	1	1	1	1	1	1	1	1	1	1	1	1	1	1	1	1	1	1	1	1	1	1	1	1	1	1	1	1	2	2
377573175891	ASD	Adolescents	1	2	2	2	1	1	1	1	1	1	1	1	1	1	1	1	1	1	1	1	1	1	1	1	1	1	1	1	1	1	1	1	1	1	1	1	1	1	1	1	1	1	1	1	2	2	2
377617591969	ASD	Adolescents	1	1	1	2	2	1	1	2	2	1	1	1	1	1	2	1	1	1	1	1	1	1	1	1	1	2	1	1	1	1	1	1	1	1	1	1	1	1	1	2	1	1	2	1	1	2	2
377961354536	ASD	Adolescents	2	2	2	1	1	2	2	1	1	2	2	2	2	2	2	2	2	2	2	2	2	2	2	2	2	2	2	2	1	1	2	2	2	2	2	2	2	2	2	1	2	2	1	2	2	1	1
378195533007	ASD	Adolescents	2	1	2	1	1	2	2	1	2	2	2	2	1	2	2	2	2	2	2	2	2	2	2	2	2	2	2	2	2	1	2	2	2	2	2	2	2	2	2	2	2	2	2	2	2	2	1
379518485485	ASD	Adolescents	1	1	1	1	2	1	2	1	2	2	2	1	1	1	2	1	1	1	2	1	2	1	1	1	1	1	1	2	1	1	1	1	1	1	2	2	1	1	1	1	1	1	1	1	2	2	2
381650671820	TD	Children	2	2	2	1	2	2	2	2	2	2	2	2	2	2	2	2	2	2	2	2	2	2	2	2	2	2	2	2	2	2	1	2	2	2	2	2	2	2	2	2	2	2	1	2	1	1	1
382296646067	ASD	Adolescents	1	1	1	1	1	1	1	1	1	1	1	1	1	1	1	1	1	1	1	1	1	1	1	1	1	1	1	1	1	1	1	1	2	1	1	1	1	1	1	1	1	1	2	1	2	2	1
382485990931	TD	Children	2	2	2	1	2	2	2	2	2	2	2	2	2	2	2	2	2	2	2	2	2	2	2	2	2	2	2	2	2	2	2	2	2	2	2	2	2	2	1	2	2	2	1	2	1	1	1
384432945539	ASD	Children	2	2	2	1	1	1	2	1	1	2	2	2	2	2	1	2	2	2	1	1	1	2	2	2	1	1	2	1	1	2	1	2	2	2	2	2	2	2	2	1	1	1	2	1	2	2	1
385047510575	TD	Adolescents	1	1	1	2	2	1	1	1	2	1	1	1	2	2	1	1	2	2	2	1	1	2	1	2	1	1	2	1	1	1	1	2	2	1	1	2	1	1	2	1	2	2	1	1	1	2	2
386004477445	TD	Adolescents	1	1	1	2	1	1	1	1	2	1	1	1	1	1	2	1	1	2	1	2	1	1	1	1	1	1	1	1	1	1	1	1	1	1	1	1	1	1	1	1	1	1	1	1	1	1	2
387103247866	TD	Adolescents	2	2	2	1	2	2	2	2	2	2	2	2	2	2	2	2	2	2	2	2	2	2	2	2	2	2	2	2	2	2	2	2	2	2	2	2	2	2	2	2	2	2	1	2	2	1	1
388343881755	ASD	Adolescents	1	1	1	2	1	1	1	1	1	2	2	1	1	1	1	2	1	1	1	1	2	1	1	2	1	1	1	2	1	1	1	1	1	2	2	1	1	1	1	1	1	2	2	1	1	2	2
388422329713	ASD	Adults	2	2	2	1	1	2	2	1	1	1	1	2	1	2	2	2	2	1	2	2	2	2	2	2	2	2	2	2	2	2	2	2	1	2	2	2	2	2	2	2	2	2	1	2	1	1	1
388735390040	TD	Adolescents	2	2	2	2	2	2	2	1	2	2	2	2	1	2	2	1	2	2	2	2	2	2	2	2	2	2	2	2	2	2	2	2	2	2	2	2	2	2	2	2	1	2	2	2	2	2	2
389202687565	ASD	Adults	1	1	1	2	1	1	1	2	1	1	1	1	1	1	1	2	1	2	1	1	1	1	1	1	1	1	2	2	1	1	1	1	1	1	1	1	1	1	1	2	2	1	1	1	2	1	2
391549922275	ASD	Adults	1	1	1	1	1	1	1	1	1	1	1	1	1	1	1	1	1	1	1	1	1	1	1	1	1	1	1	1	1	1	1	1	1	1	1	1	1	1	1	1	1	1	1	1	1	1	2
391792121294	TD	Adults	2	2	2	1	2	2	2	1	1	1	2	2	2	2	1	1	2	2	2	1	2	1	2	2	1	2	2	2	2	1	2	2	2	2	2	2	2	2	2	2	2	1	2	2	2	2	2
396115729600	TD	Adults	2	2	2	1	2	1	1	2	2	1	1	1	2	2	2	2	1	2	2	2	2	1	1	2	2	2	2	2	1	2	2	2	2	2	2	2	2	2	2	1	2	2	1	2	2	2	1
396868518028	ASD	Adults	1	1	2	2	1	1	2	1	2	1	1	2	2	1	1	2	2	1	1	1	1	1	1	1	2	1	1	1	2	1	1	1	1	1	2	1	1	1	1	2	2	1	1	1	2	1	1
397669453786	ASD	Children	2	2	2	2	2	1	2	1	2	1	2	1	1	1	2	2	1	2	2	2	2	1	2	2	2	2	2	2	2	1	1	1	2	1	1	1	2	2	1	2	2	1	1	1	2	1	1
405399264404	ASD	Adolescents	2	2	2	1	2	2	2	2	1	2	1	2	1	2	1	2	1	1	1	2	2	1	2	2	2	2	2	1	2	2	2	2	1	2	2	2	1	2	2	2	2	2	2	2	2	1	2
405435900354	TD	Adults	1	1	2	2	1	1	1	1	2	1	1	1	1	1	2	1	1	1	2	1	1	2	1	1	1	2	1	1	1	1	1	1	1	1	1	2	1	2	1	1	2	1	1	1	1	2	2
406025860813	ASD	Adults	1	1	1	2	1	1	1	1	1	1	2	1	2	1	1	2	1	1	1	2	1	1	2	1	1	2	1	1	1	1	1	1	1	1	2	1	2	1	1	1	2	1	1	1	1	1	2
406361373838	ASD	Adults	1	1	1	2	1	1	1	1	1	1	1	1	1	1	1	1	1	1	1	1	1	1	1	1	1	1	2	1	1	1	1	1	1	1	1	1	1	1	1	1	1	1	1	1	1	2	2
408451488786	ASD	Adults	1	2	1	1	1	2	1	1	1	1	2	2	1	2	1	2	1	1	1	2	1	1	1	1	2	1	1	1	1	1	1	2	2	1	1	1	1	1	1	1	1	2	1	1	1	1	1
411132124107	ASD	Children	1	1	1	2	2	2	1	1	1	1	1	1	2	2	1	1	1	1	2	1	2	1	1	1	2	1	1	2	1	2	1	2	1	2	2	1	2	2	1	1	1	2	2	1	2	2	2
411822073393	TD	Children	2	1	1	1	2	2	2	1	2	1	2	2	1	2	2	1	2	1	1	2	2	1	1	2	2	2	1	1	1	2	2	2	1	2	1	1	1	1	2	2	1	1	2	1	2	2	1
412921193734	ASD	Adults	1	1	1	2	1	2	1	1	1	2	2	1	1	1	1	1	1	2	1	1	1	1	1	1	2	1	1	1	1	1	1	1	1	1	1	1	1	1	2	1	1	1	1	2	1	1	1
413732647306	TD	Children	1	2	1	1	2	2	2	2	1	1	1	1	2	2	1	2	1	2	2	1	1	2	1	2	1	1	2	1	1	1	1	1	1	1	2	1	1	1	2	1	1	2	2	1	1	2	1
414689264154	TD	Adolescents	1	2	1	1	1	2	1	1	2	1	1	1	1	1	1	1	2	2	1	2	1	1	1	1	1	1	1	1	1	1	1	1	2	1	1	1	1	1	1	1	1	1	2	1	2	2	2
418598548438	ASD	Adults	1	1	1	2	1	1	1	2	1	1	2	2	1	1	1	1	1	1	1	1	2	1	1	1	2	1	1	1	1	1	1	1	1	1	1	1	1	1	2	1	1	1	1	1	1	2	2
419673248476	ASD	Adults	2	2	2	1	1	2	2	2	2	2	2	2	2	2	2	2	2	2	2	2	2	2	2	2	2	2	2	2	2	2	2	2	1	2	2	2	2	2	2	2	2	2	2	2	2	1	2
420380436494	ASD	Adults	1	2	2	2	1	1	1	2	1	2	2	1	1	2	2	2	2	1	2	1	2	2	1	2	1	2	2	1	2	1	2	2	1	2	1	2	1	1	1	2	2	2	1	2	1	1	2
420448554158	TD	Adults	1	2	1	2	2	2	1	1	2	1	1	1	1	1	2	1	1	2	1	1	1	2	1	1	1	1	1	2	2	1	1	1	1	1	1	1	1	1	2	1	1	1	2	1	1	2	2
422982644366	TD	Adolescents	2	2	2	1	2	2	2	2	2	1	2	2	1	2	1	1	2	2	2	1	2	2	2	2	2	1	2	1	1	2	2	1	2	1	2	2	2	2	1	2	2	2	2	2	2	2	2
426078737578	TD	Adults	2	2	2	1	2	2	2	1	2	2	2	1	2	2	2	2	1	2	2	2	2	1	2	1	2	2	2	1	2	2	2	2	2	2	1	2	2	2	2	2	1	2	2	2	2	1	2
428229074166	ASD	Adults	2	1	1	1	1	1	2	1	1	2	2	2	1	2	2	1	1	1	2	2	2	1	1	2	2	2	2	1	1	2	2	2	2	2	2	2	1	2	1	2	2	2	2	2	2	2	1
429385763020	TD	Children	2	2	2	1	2	2	2	1	2	1	2	2	1	1	2	1	2	2	2	2	2	2	2	1	2	2	2	2	2	1	2	2	2	2	2	2	1	2	2	2	2	2	2	2	2	1	1
429779641484	ASD	Adolescents	2	2	2	1	2	1	1	1	2	1	2	2	2	2	2	2	2	1	2	2	2	2	2	1	2	2	2	1	2	1	2	2	1	2	1	1	2	2	2	2	2	1	1	1	2	1	2
432268037768	ASD	Children	1	1	1	2	1	1	1	2	1	1	1	1	2	1	1	1	1	2	1	1	1	1	1	2	1	1	1	1	1	1	1	1	1	1	1	1	1	1	1	1	1	1	2	1	2	2	2
433036344712	ASD	Adolescents	1	1	1	2	2	1	1	2	2	1	1	1	1	1	1	1	2	1	1	1	1	2	2	1	1	1	1	2	2	1	1	1	1	2	1	1	1	2	2	1	1	1	2	2	1	2	2
433167841299	TD	Adults	1	1	1	2	2	1	1	1	1	2	1	1	1	1	1	1	1	1	1	2	2	1	1	1	2	1	1	1	1	1	1	1	1	1	1	2	2	1	2	1	1	1	1	1	1	2	2
434761922410	TD	Adults	1	1	1	1	1	1	1	1	1	1	1	1	1	1	1	1	1	2	1	1	1	1	1	1	1	1	1	1	1	1	1	1	1	1	1	1	1	1	1	1	1	1	2	1	2	2	2
436491381614	ASD	Adolescents	1	1	1	2	1	1	1	1	1	1	1	1	1	1	1	1	1	1	1	1	1	1	1	1	1	1	1	1	1	1	1	1	1	1	1	1	1	1	1	1	1	1	2	1	1	2	2
437304668226	ASD	Children	2	2	1	1	2	2	2	1	1	2	2	2	1	2	2	2	2	1	2	2	2	2	2	1	2	2	2	2	2	2	2	2	1	2	2	2	2	2	2	2	2	2	2	2	2	2	2
441035330946	ASD	Adults	1	1	1	1	1	1	1	1	1	1	1	1	1	1	1	1	1	1	1	1	1	2	1	1	1	1	1	2	2	1	1	1	1	1	1	1	1	1	1	1	1	1	1	1	2	2	2
441124095287	ASD	Adolescents	1	1	1	1	2	1	1	1	1	1	1	2	1	1	2	2	2	2	1	1	1	2	1	2	1	1	1	1	2	1	2	1	1	1	1	1	1	1	2	1	1	1	2	1	1	2	1
444358027398	TD	Adults	2	2	2	2	2	2	2	2	2	2	1	2	2	2	2	2	2	2	2	2	2	1	2	2	2	2	2	2	1	2	2	2	2	2	2	2	2	2	2	2	2	2	1	2	1	1	1
445106475225	ASD	Adolescents	2	2	2	1	2	1	2	1	2	1	2	1	1	2	1	2	1	1	1	2	2	2	1	1	2	2	2	1	1	1	2	1	2	1	1	1	1	2	1	1	2	1	2	2	1	2	2
445512164596	ASD	Adolescents	2	1	1	1	2	2	1	2	2	2	2	2	1	2	2	1	2	1	2	2	2	1	2	2	1	2	2	2	1	1	2	1	1	1	2	2	1	2	2	1	2	2	2	2	1	1	1
445780332688	ASD	Adolescents	1	1	1	2	1	2	1	1	2	1	1	2	1	1	2	1	2	1	1	2	1	1	2	1	1	2	1	1	1	1	1	1	1	1	1	2	1	1	1	2	2	2	2	2	2	2	1
446120344225	TD	Adolescents	1	2	1	2	2	2	1	1	1	1	1	1	2	1	1	1	1	2	1	1	1	1	1	1	1	1	1	1	1	1	1	1	1	1	1	1	1	1	1	1	1	1	1	1	1	2	2
446221388468	ASD	Adults	1	1	2	1	2	1	1	1	1	1	2	1	2	2	2	1	1	2	1	1	1	1	1	1	1	1	1	1	1	1	1	1	1	1	1	1	1	1	1	2	1	2	2	2	2	2	2
449830790175	ASD	Adults	2	2	2	2	2	2	2	2	2	1	2	1	1	2	2	2	2	2	2	2	2	2	2	2	2	2	2	2	2	2	2	2	2	2	2	2	2	2	2	2	2	2	2	2	2	1	1
450462317156	TD	Children	1	1	1	2	1	2	2	2	2	1	1	1	2	1	2	2	1	2	1	2	1	2	2	2	1	1	1	2	2	2	2	2	2	1	1	2	2	2	1	1	2	2	1	2	1	2	1
453555274646	ASD	Children	2	2	2	2	1	2	1	1	1	2	2	2	2	2	1	2	2	2	2	2	2	1	2	2	2	2	1	2	1	1	1	2	2	2	2	2	1	1	1	1	1	1	1	1	1	1	1
454273424775	ASD	Adolescents	2	2	2	1	1	2	2	1	1	2	1	2	1	2	2	2	2	1	2	1	2	1	2	2	2	1	1	1	2	2	2	2	2	2	1	2	1	2	2	2	1	2	2	2	1	1	2
454459622182	TD	Children	2	2	2	2	2	1	1	1	2	2	2	2	1	2	2	2	2	1	2	2	2	1	2	2	2	1	2	2	2	2	2	2	2	2	2	2	2	2	2	1	2	2	1	2	2	2	1
454592127953	ASD	Adults	2	2	2	1	2	2	2	1	1	2	2	2	1	1	2	2	1	2	2	1	1	2	2	1	2	2	2	1	2	1	2	2	2	1	2	2	1	2	2	2	2	1	1	1	1	2	2
455281732924	TD	Children	2	2	2	2	2	2	2	2	2	2	2	2	2	1	2	2	2	2	2	1	2	2	2	2	2	2	2	1	2	2	2	2	2	2	2	2	2	2	2	2	1	1	2	1	2	2	2
458470349372	ASD	Adolescents	1	1	1	2	2	2	1	2	2	2	1	2	1	1	1	1	2	2	1	2	2	1	1	1	2	1	1	1	1	2	1	1	1	2	1	1	2	1	1	1	1	1	1	2	1	2	2
458831062503	TD	Adults	1	1	1	1	1	1	1	2	1	1	1	1	1	1	1	1	1	1	1	1	1	2	1	1	1	1	1	1	1	1	1	1	2	2	1	1	1	1	1	1	1	1	2	1	2	2	2
458858673178	ASD	Adults	1	1	1	2	1	1	1	1	1	1	1	1	2	1	1	1	1	1	1	1	1	1	1	2	1	1	2	1	1	1	1	1	1	1	2	1	1	2	1	1	1	1	1	1	1	1	1
460374103136	TD	Adolescents	1	1	1	1	1	1	1	1	1	1	1	1	1	1	1	1	1	1	1	1	1	1	1	1	1	1	1	1	2	1	1	1	1	2	1	1	1	2	1	1	1	1	2	1	1	2	2
462911954430	ASD	Adults	1	1	1	2	1	1	1	2	1	1	1	1	1	1	1	1	1	1	1	1	1	1	1	2	1	1	1	1	1	1	1	1	1	1	1	1	1	1	1	1	1	1	1	1	2	2	2
468030954687	ASD	Adolescents	1	1	1	1	1	1	1	1	2	1	1	1	1	1	2	1	1	1	1	1	1	1	1	1	2	1	1	2	1	1	1	1	2	2	2	1	1	1	1	1	1	1	1	1	1	2	2
468580210800	ASD	Adolescents	2	2	1	2	1	2	1	2	2	1	2	1	1	2	2	2	2	1	2	1	2	1	2	1	2	2	2	2	2	1	2	2	1	1	2	2	2	2	2	2	2	2	1	2	1	1	1
468615955074	ASD	Adults	1	1	1	2	1	1	1	1	1	1	1	1	1	1	1	1	1	1	1	1	1	1	1	1	1	1	1	1	2	1	1	1	1	1	1	1	1	1	1	1	1	1	1	1	1	2	1
468991529680	ASD	Adolescents	2	2	2	2	2	2	2	2	2	2	1	2	2	2	2	2	2	2	2	2	2	2	2	2	2	2	2	2	2	2	2	2	1	2	2	2	2	2	2	2	1	2	1	2	1	1	1
469607877557	TD	Adults	2	2	2	1	2	1	2	1	2	2	2	2	2	2	2	2	2	2	2	2	2	2	2	2	2	2	2	2	2	2	2	2	2	2	2	2	2	2	2	2	2	2	1	2	1	1	1
476936933818	TD	Children	2	2	2	1	2	2	2	1	1	2	1	2	2	1	2	2	2	2	2	2	2	1	2	1	2	2	2	2	2	1	1	1	2	2	2	2	2	1	2	1	1	2	2	1	2	1	1
477688074519	ASD	Adults	2	2	2	1	1	2	1	2	2	2	1	2	1	2	1	2	2	2	2	2	2	2	2	2	2	2	2	2	2	2	2	2	2	2	2	1	2	2	2	1	2	1	1	2	2	1	2
477854191987	TD	Adolescents	1	1	1	2	1	2	1	2	2	1	1	1	1	1	2	1	1	1	1	1	2	1	1	1	1	1	1	2	1	1	1	1	2	1	2	1	2	1	1	1	1	1	1	2	2	2	1
478958967391	ASD	Adults	2	2	2	1	2	2	1	1	1	2	2	1	1	1	1	2	2	1	2	2	1	1	2	1	2	1	2	2	2	2	2	2	1	2	2	1	1	2	2	2	2	1	1	2	2	1	1
483862517771	TD	Children	2	2	2	2	2	1	2	2	2	2	1	1	2	2	2	2	1	2	2	2	2	1	1	2	2	2	2	2	1	2	2	2	2	2	1	2	2	2	2	2	1	2	2	2	1	1	2
484678533147	ASD	Children	1	1	1	2	2	2	2	1	1	1	1	1	2	2	1	1	1	2	2	1	1	1	2	2	1	2	1	1	1	1	2	2	2	1	2	1	2	1	2	2	2	2	2	1	2	2	2
488892266345	ASD	Adults	1	1	2	2	1	2	1	1	1	1	2	2	1	1	1	1	1	1	1	1	1	1	2	1	1	1	1	1	1	1	1	1	1	1	2	1	1	1	1	1	2	1	1	1	2	1	2
490846599536	TD	Adolescents	1	1	1	1	1	1	2	1	1	1	1	1	1	1	2	1	1	1	1	1	1	1	1	1	1	1	1	1	1	1	1	2	1	2	1	1	1	1	1	1	1	1	1	1	1	1	1
491908520267	ASD	Adolescents	2	2	2	1	2	1	2	2	1	2	2	2	2	2	2	1	2	1	2	2	2	2	2	2	1	2	2	2	2	1	1	2	1	2	2	2	2	1	2	1	2	2	2	2	1	2	2
491998749681	ASD	Adults	2	1	2	2	2	2	2	2	2	2	2	2	2	2	2	2	2	2	2	2	2	2	2	2	2	2	2	2	2	2	2	2	2	2	2	2	2	2	2	2	2	2	1	2	1	1	1
494344414167	TD	Adults	2	1	2	1	1	2	2	2	2	2	2	2	1	2	2	2	2	2	2	2	2	2	2	2	2	2	2	2	2	2	1	2	2	2	2	2	2	2	2	2	2	2	1	2	1	1	1
495779827165	ASD	Adults	2	2	2	1	1	1	1	1	2	2	2	2	1	2	2	2	2	2	2	2	1	1	2	2	2	2	2	2	2	2	2	2	1	2	2	2	2	2	2	1	2	1	1	2	2	1	1
495977626661	TD	Adults	1	1	1	1	1	1	1	1	1	1	1	1	1	1	1	1	1	1	1	1	1	1	1	1	1	1	1	1	1	1	1	1	1	1	1	1	1	1	1	1	1	1	2	1	2	2	2
498184660603	ASD	Adolescents	1	1	2	2	1	1	1	1	1	1	1	1	1	1	1	1	1	1	1	1	1	1	1	2	1	2	1	1	1	2	1	1	1	1	1	1	2	1	1	1	1	1	1	1	1	1	1
499308637502	ASD	Children	1	1	1	2	1	2	1	1	2	2	1	1	1	1	2	1	2	1	1	2	1	1	2	2	1	2	1	1	2	1	1	2	1	1	2	2	1	2	1	2	1	2	1	1	1	2	2
499590008561	TD	Adolescents	1	1	1	1	1	1	1	1	1	1	1	1	1	1	1	1	1	1	1	1	1	1	1	1	1	1	1	1	1	1	1	1	1	1	1	1	1	1	1	1	1	1	1	1	1	1	1
501458566432	ASD	Children	1	1	1	2	1	2	1	1	1	2	1	1	1	2	1	1	1	1	1	1	2	1	1	1	1	1	2	1	1	1	1	1	1	1	1	1	1	1	2	1	1	1	1	2	1	1	2
501626394309	ASD	Adults	1	1	1	2	1	1	1	1	1	1	1	1	1	1	1	1	1	1	1	1	1	1	1	1	1	1	1	1	1	1	1	1	1	1	1	1	1	1	1	1	1	1	2	1	2	2	2
502417524301	TD	Adolescents	2	1	1	1	2	2	1	1	1	1	2	2	1	2	2	2	2	1	2	2	2	2	2	2	2	2	2	2	2	2	2	2	2	2	2	2	2	2	2	2	2	2	2	2	1	1	1
502611823201	TD	Children	1	1	1	1	2	1	1	1	2	1	2	1	2	2	1	2	1	2	1	1	1	1	1	1	1	1	2	1	1	1	1	1	1	1	1	1	1	1	1	1	1	1	2	1	2	1	2
503004924812	ASD	Adults	1	2	1	1	1	2	2	1	1	1	2	2	2	2	1	1	1	1	1	2	1	2	1	2	2	1	1	1	1	2	1	1	1	2	1	2	1	1	2	1	2	2	2	2	1	2	2
505116043261	TD	Adolescents	1	1	1	2	1	1	1	1	2	1	2	1	2	1	1	1	1	1	1	1	1	1	1	2	1	1	2	1	1	1	1	1	1	1	2	1	1	1	1	1	1	1	2	1	2	2	2
505336529906	ASD	Children	2	2	2	1	2	2	2	2	1	1	2	2	1	2	2	2	2	2	2	2	2	2	2	1	2	2	2	2	2	2	2	2	2	2	2	2	2	2	2	1	2	2	1	2	2	1	1
505506013383	TD	Adults	2	2	2	1	1	2	2	2	2	2	2	2	2	2	2	2	2	2	2	2	2	2	2	2	2	2	2	2	2	2	2	2	2	2	2	2	2	2	2	2	2	2	2	2	2	1	1
506005238620	TD	Children	2	2	1	1	1	2	2	1	1	2	2	2	1	2	2	2	2	1	2	2	2	1	2	2	2	2	2	2	2	1	2	2	1	2	2	2	2	2	2	2	2	2	1	2	1	1	1
507005869518	ASD	Adults	1	1	1	2	1	1	1	1	1	1	1	2	1	1	1	2	1	1	1	1	1	1	2	1	1	1	1	2	2	1	1	1	1	1	1	2	1	1	1	2	2	1	1	1	1	2	2
507616263818	TD	Adolescents	1	1	1	2	1	2	1	1	1	2	1	1	1	2	1	1	1	1	1	1	1	1	1	2	1	1	1	2	1	2	1	1	1	1	1	1	2	1	1	1	1	2	1	2	1	2	2
508346521563	ASD	Adolescents	2	2	2	1	2	1	1	1	2	1	1	1	2	2	1	2	2	1	1	2	1	1	1	2	2	1	2	1	2	1	1	1	1	1	2	2	1	1	1	2	2	1	1	1	2	2	1
509985289516	TD	Adults	1	1	2	2	2	1	1	1	1	1	1	1	1	1	1	1	1	1	1	1	1	1	1	1	1	1	1	1	1	1	1	1	1	1	1	1	1	1	1	1	1	1	2	2	2	2	2
510966986457	TD	Adolescents	2	1	1	2	2	2	2	2	2	2	2	1	1	1	2	2	2	2	1	2	1	2	2	2	1	1	1	2	2	2	2	2	1	2	2	2	2	1	2	2	1	2	2	1	1	2	2
511140892831	ASD	Adults	1	1	1	1	1	1	1	1	2	1	1	1	2	1	1	1	1	1	1	1	1	1	1	1	1	1	1	1	1	1	1	1	1	1	1	1	1	1	1	1	1	1	2	1	2	2	2
511141963906	ASD	Adolescents	1	1	1	2	1	1	1	1	1	1	1	1	1	1	1	1	1	1	1	1	1	1	1	1	1	1	1	1	1	1	1	1	1	1	1	1	1	1	1	1	1	1	2	1	1	2	2
511270340855	ASD	Adolescents	1	1	2	2	1	1	2	1	1	2	2	1	1	2	1	1	1	2	2	1	1	1	1	2	1	1	1	1	1	1	1	1	1	1	1	1	1	1	1	1	1	1	1	1	1	2	2
511856618487	TD	Adults	2	2	2	2	2	2	2	2	2	2	2	2	2	2	2	2	2	2	2	2	2	2	2	2	2	2	2	2	2	2	2	2	2	2	2	2	2	2	2	2	2	2	1	1	1	1	1
513065156097	TD	Adolescents	2	2	2	1	2	2	2	2	2	2	2	2	2	2	2	2	2	2	2	2	2	2	2	2	2	2	2	2	2	2	2	2	2	2	2	2	2	2	2	2	2	2	2	2	1	1	1
513286772808	TD	Adolescents	2	2	2	2	2	2	2	2	2	2	2	2	2	2	2	2	2	1	2	2	2	2	2	2	2	2	1	2	2	2	2	2	2	2	2	2	2	1	2	2	2	2	1	2	2	1	1
514649804940	TD	Adults	1	1	1	2	1	1	1	2	1	2	1	2	2	1	1	1	2	1	1	1	2	2	1	1	1	1	2	1	2	2	1	1	1	1	1	2	2	1	1	1	2	2	1	1	1	2	2
516084790842	TD	Adults	1	1	1	1	1	1	1	1	1	1	1	1	1	1	1	1	1	1	1	1	1	1	1	1	1	1	1	1	1	1	1	1	1	1	1	1	1	1	1	1	1	1	1	1	2	2	2
517172152315	TD	Children	2	1	1	2	1	2	2	2	2	1	1	1	1	2	2	2	2	2	2	2	1	1	2	2	2	2	2	1	1	2	2	2	2	2	2	2	2	2	2	1	1	2	1	2	2	1	1
517449688083	TD	Children	2	2	2	1	2	1	2	1	1	2	2	1	2	1	2	2	2	2	2	2	1	2	2	1	2	2	1	2	2	2	1	2	1	2	2	1	2	1	2	1	2	2	1	1	2	1	2
521341248046	TD	Adults	2	2	2	1	2	1	2	1	2	1	2	2	2	1	2	2	2	2	2	2	2	1	1	2	1	1	2	1	2	2	2	2	1	2	2	2	2	2	1	2	2	2	2	2	2	1	2
523002776648	TD	Children	1	1	1	2	1	2	1	1	2	2	1	1	2	1	1	1	1	1	1	1	2	1	1	1	1	1	1	1	1	1	1	1	1	2	1	1	1	2	1	1	1	2	2	2	2	2	2
523946184842	ASD	Adolescents	2	2	2	1	2	1	2	1	2	2	2	2	1	2	1	2	2	1	1	2	2	2	2	2	1	2	1	2	2	1	2	2	1	2	1	1	2	2	1	2	2	1	2	1	2	1	2
525150339506	ASD	Children	1	2	1	1	2	2	1	1	2	1	2	1	2	1	1	1	1	2	2	2	1	2	1	1	2	1	2	2	1	1	1	1	2	1	1	2	1	1	1	2	1	2	2	1	1	2	1
530426937681	ASD	Adolescents	2	1	2	1	1	2	2	1	2	2	2	2	2	2	2	2	2	2	1	2	2	2	2	2	2	2	2	2	2	2	2	2	2	2	2	2	2	2	2	2	2	2	2	2	2	1	1
530931968480	TD	Adults	2	2	2	2	2	2	2	2	2	2	1	2	1	1	2	2	2	2	2	1	2	2	2	2	2	1	2	2	2	2	2	2	2	2	1	2	2	2	2	1	2	2	1	1	1	1	1
531126743336	TD	Adolescents	1	2	1	2	1	2	1	2	1	1	2	1	1	1	1	1	1	2	1	1	1	1	1	1	1	1	1	2	1	2	1	1	1	1	1	1	1	1	1	2	1	2	2	1	2	2	1
532177189086	ASD	Adolescents	1	1	1	1	2	2	1	1	2	1	1	1	2	2	2	2	1	2	1	1	1	2	2	1	1	1	2	2	1	2	2	1	1	1	2	2	2	2	2	2	1	1	2	1	2	2	2
538947876752	TD	Children	1	1	1	2	1	1	1	1	1	1	1	1	2	1	1	1	1	1	1	1	1	1	1	1	1	1	1	1	1	1	1	1	1	1	1	1	1	1	1	1	1	1	2	1	1	2	2
538954407458	ASD	Children	1	2	1	2	1	2	2	1	2	1	1	1	2	1	1	1	1	2	1	1	1	1	1	1	1	1	1	1	1	1	1	1	1	1	1	1	1	1	1	1	1	1	2	1	1	2	2
539182080335	TD	Adolescents	2	2	2	2	2	2	2	2	2	2	2	2	2	2	2	2	2	2	2	2	2	2	2	2	2	2	2	2	2	2	2	2	2	2	2	2	2	2	2	2	2	2	1	1	1	1	1
541548272051	ASD	Adolescents	1	1	1	2	1	1	2	1	1	1	2	1	2	1	1	2	1	1	1	1	2	1	1	1	1	2	1	1	1	1	1	1	1	1	2	1	1	2	1	1	2	1	1	1	1	1	1
541625141216	TD	Adolescents	2	2	2	1	1	2	2	2	2	2	2	2	1	1	1	2	2	2	2	2	2	2	2	1	2	2	2	2	2	1	2	2	2	2	2	1	2	2	2	1	2	2	1	1	1	1	2
543584526796	ASD	Adolescents	2	2	2	2	1	2	1	1	1	2	1	2	1	2	2	2	1	2	2	1	2	2	2	2	1	2	1	2	2	2	1	2	2	1	1	2	2	2	1	2	2	2	2	1	1	2	2
544359778864	ASD	Adults	1	1	1	2	1	1	1	2	1	1	1	1	1	1	1	2	2	1	1	1	2	2	1	1	1	1	1	1	2	1	1	1	2	1	1	1	2	1	1	1	1	2	1	1	1	1	2
544491007190	TD	Children	2	2	2	1	1	2	1	1	1	2	2	1	2	1	2	2	2	1	2	2	2	2	1	2	2	2	2	2	1	2	1	2	1	2	2	2	2	1	2	1	2	1	1	2	2	1	1
552396778923	ASD	Children	2	2	2	1	2	1	2	1	2	2	1	1	2	2	2	1	1	2	2	2	2	1	1	2	2	1	2	2	1	1	1	1	1	2	2	2	2	2	1	2	1	2	2	1	2	1	1
556631722602	TD	Adults	2	2	2	2	2	2	2	2	2	2	1	2	2	2	1	2	2	1	2	2	2	1	1	2	2	1	1	1	2	2	1	2	2	2	1	1	2	2	1	2	1	2	2	1	2	1	2
557458837363	ASD	Children	2	1	2	1	2	2	2	2	2	1	2	2	1	2	2	2	2	2	2	2	2	2	2	2	2	2	2	2	2	2	2	2	2	2	2	2	1	2	2	2	2	2	2	2	2	2	2
557615482345	TD	Adolescents	2	2	2	1	2	2	2	2	2	2	2	2	2	2	2	2	2	2	2	2	2	2	2	2	2	2	2	2	2	2	2	2	2	2	1	2	2	2	2	2	2	2	1	2	1	1	1
562732004399	TD	Adults	1	1	1	1	1	2	1	1	1	1	2	1	2	1	2	1	1	1	1	1	1	1	1	1	1	1	1	1	1	1	1	1	1	1	1	1	1	1	1	1	1	1	1	1	1	2	2
567135708905	ASD	Adolescents	2	2	2	2	1	2	2	2	2	2	2	2	1	2	2	2	2	2	2	2	2	2	2	2	2	2	2	2	2	1	2	2	1	2	2	2	2	2	2	2	2	2	2	2	2	1	1
567578893300	TD	Adults	2	2	2	1	2	2	2	1	2	2	1	2	1	2	2	1	2	2	1	2	1	2	2	2	2	2	1	2	2	2	2	2	2	2	2	2	2	1	2	2	2	2	2	2	2	2	2
567841670723	ASD	Adolescents	1	1	1	2	1	1	1	1	1	1	1	1	1	1	1	1	1	1	1	1	1	1	1	1	1	1	1	1	1	1	1	1	1	1	1	1	1	1	1	1	1	1	1	1	1	1	1
568975953542	TD	Children	2	1	2	2	2	2	1	2	1	1	1	2	2	2	1	2	1	1	1	2	1	1	2	1	1	1	2	2	2	1	1	2	2	1	2	1	2	1	2	2	2	1	2	1	2	1	1
570954148543	TD	Adolescents	2	2	2	1	1	2	2	2	2	1	1	2	2	2	2	1	2	1	2	2	2	1	2	2	2	2	2	1	2	1	2	2	2	2	2	2	1	2	2	2	2	1	1	2	2	1	1
573074876911	ASD	Adolescents	2	2	1	1	1	2	1	2	2	2	2	1	2	2	1	2	2	1	2	2	2	1	2	2	1	1	1	1	1	2	2	1	1	2	1	1	1	1	2	2	2	1	1	2	2	1	1
577402110718	ASD	Adults	1	2	2	2	1	1	2	1	1	1	2	2	1	1	2	2	1	2	1	1	1	2	1	1	1	2	1	1	1	2	1	1	1	1	2	2	2	1	1	2	1	2	1	2	2	2	2
577694186905	ASD	Adolescents	1	1	2	2	1	2	1	2	2	2	1	1	2	1	1	1	1	1	2	1	1	1	1	2	1	1	1	1	1	1	1	2	2	1	1	1	1	1	1	1	1	1	1	2	1	1	1
578561818687	ASD	Children	2	1	2	1	2	2	2	1	2	2	2	2	2	2	2	2	2	2	2	2	1	2	2	2	2	2	2	2	2	2	2	2	1	2	2	1	2	2	2	2	1	1	1	2	2	2	1
580428127991	ASD	Adolescents	2	2	2	1	2	1	2	2	2	2	2	2	1	2	2	2	2	2	2	2	1	2	2	1	2	2	2	1	2	2	2	2	2	2	2	1	2	1	2	2	2	2	2	2	2	1	1
580649557859	TD	Adults	2	2	2	2	2	2	2	2	2	2	2	2	2	2	2	2	2	2	2	2	2	2	2	2	2	2	2	2	2	2	2	2	2	2	2	2	2	2	2	2	2	2	1	2	1	1	1
581075264123	TD	Adolescents	1	1	1	1	1	1	1	1	1	1	1	1	1	1	1	1	1	1	1	1	1	1	1	1	1	1	1	1	1	1	1	1	1	1	1	1	1	1	1	1	1	1	1	1	1	2	2
581934377616	ASD	Adolescents	1	2	1	2	2	2	2	2	1	1	2	2	2	2	2	2	1	2	1	2	1	1	1	1	1	2	2	1	1	1	1	1	1	2	1	1	1	1	2	1	1	1	1	1	1	1	1
582048510514	ASD	Adults	2	2	2	2	1	2	1	2	2	2	2	1	1	2	2	1	1	1	2	1	2	2	2	2	2	2	1	2	1	2	2	2	1	2	2	2	2	1	1	2	2	2	2	2	1	1	2
582348688781	ASD	Adolescents	2	2	2	2	1	2	1	1	1	2	2	1	2	2	1	1	2	2	2	2	2	1	1	2	1	1	2	2	2	2	2	1	2	1	2	2	1	1	1	2	2	1	2	1	2	1	2
582509594026	TD	Children	1	2	1	2	1	2	2	1	2	1	1	1	1	2	1	1	1	2	1	1	1	1	1	2	1	1	1	1	1	1	1	1	2	1	1	1	1	2	1	1	1	2	2	2	2	2	2
584224364936	ASD	Adults	2	1	2	2	2	2	2	1	2	2	2	2	2	2	2	2	2	2	2	2	2	2	2	2	2	2	2	2	2	2	2	2	2	2	2	2	2	2	2	2	2	2	2	2	2	1	1
590707495613	TD	Adults	1	2	1	1	1	1	1	1	1	1	1	1	1	1	1	1	1	1	1	1	1	1	1	1	1	1	1	1	1	1	1	1	1	1	1	1	1	1	1	1	1	1	1	1	1	2	2
594128872723	ASD	Children	2	2	2	2	2	1	2	2	2	1	2	1	2	1	2	2	1	2	1	1	2	2	2	2	2	1	2	2	2	2	2	1	1	2	2	1	2	2	1	2	2	2	2	2	2	1	1
599197502428	ASD	Children	2	2	1	1	2	1	2	2	1	1	1	1	1	1	2	1	1	1	1	1	2	1	1	1	2	2	2	2	2	2	1	1	2	1	2	1	1	1	1	2	2	2	2	2	2	1	2
600269564046	TD	Children	2	2	2	1	2	1	2	1	2	2	2	2	2	1	2	2	2	2	2	2	1	2	2	2	1	2	1	1	2	2	2	2	1	2	1	1	1	1	2	2	2	1	2	1	2	2	1
601613922076	TD	Adults	1	1	1	2	1	1	1	2	1	1	2	2	1	1	1	2	1	1	1	1	1	1	2	1	1	1	1	1	1	1	1	1	1	1	1	2	1	1	1	2	1	2	1	1	1	2	1
602177989471	TD	Adolescents	1	1	1	2	1	1	2	2	2	1	1	1	1	1	2	1	1	1	1	1	2	1	1	2	1	1	1	1	1	2	1	1	2	1	1	1	2	1	1	1	1	2	2	1	1	2	2
602495883891	TD	Adults	2	1	2	2	2	1	2	1	2	2	2	1	2	2	2	1	2	1	1	1	2	2	1	2	1	2	1	1	2	1	2	2	1	1	1	1	1	2	2	2	1	2	2	1	2	1	2
603979994833	ASD	Adolescents	2	2	2	1	2	1	2	2	2	2	1	1	1	2	2	2	2	2	2	2	2	2	2	2	2	2	2	2	1	2	2	2	1	2	1	2	2	1	1	2	1	2	2	1	1	1	2
605316136288	ASD	Children	2	2	2	2	2	2	2	2	2	2	2	2	2	2	2	2	2	2	1	2	2	2	2	2	2	2	2	2	2	2	2	2	2	2	2	2	2	2	2	2	2	2	2	2	2	1	2
607485356482	ASD	Children	2	2	2	1	2	1	2	1	1	2	1	1	2	1	2	2	2	1	2	2	1	1	2	2	2	2	1	2	2	1	1	2	2	2	2	2	1	2	2	2	1	1	1	2	2	1	2
607680425439	ASD	Adolescents	1	1	1	2	1	1	1	2	1	1	2	1	2	1	1	1	1	2	1	1	1	1	1	1	1	1	1	1	1	2	1	1	2	1	1	1	1	1	1	1	1	1	2	1	2	2	2
607877406727	ASD	Adults	1	2	1	1	2	2	2	2	1	1	2	1	1	2	2	2	2	1	1	2	2	1	1	2	2	2	1	1	1	2	2	2	2	1	1	2	1	2	2	2	1	2	2	2	1	2	2
609966867439	ASD	Adults	1	1	1	1	1	1	1	1	1	1	1	1	1	1	1	1	2	2	1	1	1	1	2	1	1	1	1	2	1	1	1	1	1	1	1	1	1	1	1	1	2	1	1	1	1	1	1
610073047327	ASD	Adults	2	2	2	1	2	2	2	2	2	2	2	2	1	2	2	2	2	1	2	2	2	2	2	2	2	2	1	2	2	2	2	2	2	2	2	2	1	2	2	2	2	2	1	2	1	1	1
610444396645	TD	Children	1	1	1	1	1	2	1	2	1	1	1	1	2	1	1	1	1	1	1	1	1	1	1	1	1	1	1	1	1	1	1	1	2	1	1	1	1	1	2	1	1	1	2	1	2	2	2
611237764697	ASD	Adults	1	1	1	2	1	1	1	1	1	1	1	1	1	1	1	2	1	1	1	1	1	2	1	1	1	1	1	1	1	2	1	1	1	1	1	1	1	1	1	2	1	1	1	1	1	2	2
611482122018	ASD	Children	2	2	2	1	2	2	1	1	1	2	1	1	1	1	2	1	2	1	1	2	2	1	1	1	2	2	1	1	2	2	1	1	1	2	1	1	2	2	2	2	2	1	1	1	1	2	2
613621265343	TD	Adolescents	2	1	1	1	1	2	2	2	2	2	2	2	2	2	2	2	2	2	2	2	2	2	2	2	2	2	2	2	2	2	1	2	2	2	2	2	2	2	2	2	2	2	2	2	1	1	1
614910550100	ASD	Adolescents	2	1	2	1	2	1	2	1	1	2	2	2	2	2	2	2	1	1	2	2	1	2	2	1	1	2	1	2	2	1	1	2	1	2	2	2	1	2	2	2	1	1	2	1	2	2	1
616502860312	ASD	Adolescents	1	2	1	2	1	1	2	2	1	2	2	1	2	2	1	1	2	2	1	2	1	1	2	2	2	1	1	2	2	2	1	1	1	2	1	2	1	2	2	2	1	2	2	2	2	2	2
617711901244	ASD	Adults	2	2	2	1	2	2	2	2	2	2	2	2	2	2	2	2	2	2	2	2	2	2	2	2	2	2	2	2	2	2	2	2	2	2	2	2	2	2	2	2	2	2	2	2	2	2	1
618085331302	ASD	Children	2	2	2	1	2	2	1	2	2	1	2	2	1	1	2	2	2	1	1	2	1	1	2	1	2	1	2	2	1	2	2	2	2	2	2	2	1	2	2	2	1	2	2	2	2	1	1
620421203248	TD	Children	2	1	2	1	1	2	2	2	1	1	2	2	2	2	2	2	2	2	2	2	2	1	1	2	2	2	2	1	1	2	2	2	2	2	2	2	2	2	2	1	1	1	1	2	1	1	1
622837550309	ASD	Adults	1	1	1	2	1	1	1	1	1	1	1	1	1	1	1	1	1	1	1	1	1	1	1	1	1	1	1	1	1	1	1	1	1	1	1	1	1	1	1	1	1	1	2	2	2	2	2
623938317452	TD	Adults	2	2	2	1	2	1	1	2	1	1	2	2	1	2	1	2	2	2	2	2	2	2	2	2	1	2	1	2	2	2	2	2	2	1	1	2	1	2	2	2	2	2	2	1	2	1	1
623965895133	TD	Children	2	2	2	1	1	2	2	2	2	2	2	2	2	2	2	2	2	2	2	2	2	1	2	2	2	2	2	2	2	2	2	2	2	2	2	2	2	2	2	2	2	2	2	2	2	1	1
626243753720	ASD	Children	2	2	2	1	2	2	1	1	1	1	1	2	1	2	2	1	1	1	1	1	2	2	2	1	1	2	2	1	1	1	2	1	1	2	2	1	2	1	1	2	2	1	1	1	2	1	2
628118917744	ASD	Adolescents	1	1	1	2	1	1	2	1	1	1	2	1	1	1	1	1	1	1	1	1	1	1	1	1	2	1	1	1	1	1	1	1	1	1	1	1	1	1	1	1	1	1	1	1	1	1	1
629096132061	TD	Children	1	1	1	1	2	1	2	1	1	2	1	2	1	1	2	1	2	1	1	1	1	2	1	1	1	1	1	1	1	1	1	1	1	1	1	2	1	1	1	2	1	1	1	2	2	2	2
630147348337	TD	Children	1	2	1	1	1	2	2	1	1	2	1	1	1	1	1	2	2	1	1	1	1	1	1	1	1	1	2	1	1	1	2	1	1	1	1	1	1	2	1	1	1	1	1	1	2	2	1
631478805486	TD	Adolescents	1	1	1	1	1	1	1	1	2	1	1	1	1	1	1	1	1	2	1	1	2	1	1	1	1	1	1	2	1	1	1	1	1	1	2	1	1	1	1	1	1	1	1	2	1	2	2
632587163208	ASD	Adults	1	1	1	2	1	1	1	2	1	1	1	2	1	1	1	2	1	1	1	1	2	2	1	2	1	1	1	1	1	1	1	1	1	1	2	1	2	1	1	1	2	1	1	1	1	1	1
634792258018	ASD	Adolescents	2	2	2	1	1	2	2	1	2	2	1	1	1	2	2	2	2	1	2	2	2	2	2	1	2	2	2	2	2	2	2	2	2	2	1	2	2	2	2	2	2	2	1	2	2	1	1
637425042204	TD	Adults	1	1	1	2	2	1	1	1	1	1	1	1	1	1	1	1	1	1	1	1	1	1	1	1	1	1	1	1	1	1	1	1	1	1	1	1	1	1	1	1	2	1	1	1	1	2	2
638494573736	ASD	Adolescents	2	2	1	1	1	1	1	1	1	2	1	2	2	2	2	1	1	2	2	2	2	1	2	2	1	1	2	2	2	2	1	2	1	2	1	2	2	1	2	2	2	1	1	1	2	1	1
639069170186	TD	Children	2	1	1	2	1	1	2	2	2	2	1	1	2	1	1	2	1	1	2	1	2	1	2	2	1	2	1	1	2	2	2	2	1	1	2	2	2	1	2	1	1	2	2	1	1	2	1
639747247787	ASD	Adolescents	1	1	2	2	2	1	1	1	2	1	2	2	1	2	1	2	2	1	1	1	2	1	1	2	1	1	1	1	1	1	1	1	1	1	2	1	1	1	1	1	1	1	1	1	1	2	2
640149993945	TD	Adults	1	1	1	1	1	1	1	1	1	1	1	1	1	1	1	1	1	1	1	1	1	1	1	1	1	1	1	1	1	1	1	1	1	1	1	1	1	1	1	1	1	1	1	1	2	2	2
641775560377	TD	Adults	1	1	1	2	1	1	1	2	1	1	2	1	1	1	1	1	1	1	1	1	1	1	1	1	1	1	1	1	1	1	1	1	1	1	1	1	1	1	1	1	1	1	1	1	1	2	1
642984348418	ASD	Children	2	2	1	1	1	1	1	1	2	2	1	2	1	2	2	2	2	1	1	1	1	1	1	2	2	2	2	2	2	1	2	2	2	2	2	2	2	2	2	2	2	2	1	1	1	1	1
643156663623	ASD	Adults	2	2	1	1	2	1	2	1	1	1	2	1	1	2	1	1	2	1	1	1	1	2	1	2	2	2	2	2	2	2	1	1	2	2	1	2	2	1	1	2	2	1	2	2	1	1	1
643270138807	TD	Children	2	2	2	1	2	1	2	1	2	1	2	1	1	2	2	1	2	1	2	2	1	2	1	2	2	2	2	2	1	1	2	2	2	2	1	2	1	2	1	2	2	2	1	2	2	1	2
644050954441	TD	Adults	2	1	2	1	2	2	2	1	2	1	2	2	1	2	2	1	2	1	2	2	2	2	2	1	2	2	2	2	2	2	2	2	2	2	2	2	2	2	2	2	2	2	1	2	1	1	2
645597444396	TD	Adolescents	1	1	1	2	2	2	1	2	1	1	1	2	2	1	1	1	1	1	1	1	2	1	1	1	1	2	1	1	2	1	2	1	2	1	1	1	1	1	1	2	1	1	1	1	1	1	1
646013149986	TD	Adolescents	2	1	2	2	2	2	2	2	2	2	2	2	2	2	2	2	2	2	2	2	2	2	2	2	2	2	2	2	2	2	2	2	2	2	2	2	2	2	2	2	2	2	2	1	1	1	1
646251362798	TD	Children	2	2	2	2	2	2	2	2	2	1	2	2	2	1	2	2	2	2	2	2	1	2	2	2	2	1	1	2	2	2	2	2	2	2	2	1	2	2	1	2	1	1	2	2	2	2	1
647052125664	ASD	Children	2	2	2	1	1	1	1	2	1	2	2	2	2	1	2	2	2	2	2	1	1	2	2	2	2	2	2	2	1	2	2	2	1	2	2	1	2	2	2	2	1	1	2	1	2	2	1
647902472227	ASD	Adolescents	1	1	1	2	1	1	1	2	2	1	1	2	2	1	2	1	1	1	1	2	2	1	1	2	1	2	1	2	2	2	1	1	2	1	1	2	2	1	1	2	1	1	1	1	1	2	2
648242963723	ASD	Adults	1	1	1	2	1	1	1	1	1	1	1	1	1	1	1	1	1	1	1	1	1	1	1	1	1	1	1	1	1	1	1	1	1	1	1	1	1	1	1	1	1	1	2	1	2	2	2
649033908533	TD	Adolescents	1	1	1	2	1	1	1	2	1	1	1	1	2	1	1	1	1	1	1	1	1	1	1	1	1	1	1	1	1	1	1	1	1	1	1	1	1	1	1	1	1	1	1	1	1	2	2
649197039178	ASD	Children	1	1	1	1	1	1	1	1	1	1	1	1	1	1	1	1	1	2	1	1	1	1	1	1	1	1	1	1	1	1	1	1	1	2	1	1	1	1	1	1	1	1	2	2	1	1	1
649700204468	ASD	Adults	2	2	1	1	1	1	2	1	1	1	2	1	1	2	2	2	1	1	1	2	2	1	1	2	1	1	1	1	2	1	2	1	2	2	2	2	1	2	2	2	1	1	1	2	2	1	1
653262752197	ASD	Adolescents	1	1	1	2	2	1	1	1	2	1	1	1	2	1	1	1	1	1	2	1	2	1	1	1	1	1	1	1	1	1	1	1	1	1	1	1	1	1	1	2	1	1	1	1	2	1	2
654120587069	TD	Adolescents	1	1	1	2	1	1	1	2	1	1	1	1	1	1	1	1	1	2	1	1	1	1	1	1	2	1	1	1	1	1	1	2	1	1	1	1	1	1	1	1	1	1	2	1	2	1	1
656265432190	TD	Adolescents	1	1	1	2	1	1	1	1	1	1	1	1	1	1	1	1	1	1	1	1	1	1	1	1	1	1	1	1	1	1	1	1	1	1	2	1	1	1	1	1	1	1	1	2	1	1	1
656616484637	ASD	Adolescents	1	2	1	2	1	1	1	2	2	1	1	1	2	1	1	2	1	1	2	1	1	2	2	1	1	1	2	2	1	1	1	1	2	1	1	1	2	1	1	1	2	1	2	2	2	1	2
656813092207	ASD	Adolescents	2	2	2	2	1	2	2	2	1	1	2	1	2	1	2	2	2	1	2	1	2	2	1	1	2	2	1	2	2	2	2	1	2	2	1	2	1	2	2	1	2	1	2	1	2	2	2
657896689200	TD	Adults	2	2	2	2	2	2	2	2	2	2	2	2	2	2	2	2	2	2	2	2	2	2	2	2	2	2	2	2	2	2	2	2	2	2	2	2	2	2	2	2	2	2	1	1	1	1	1
658407271274	ASD	Adolescents	1	1	2	1	2	1	2	2	1	1	2	1	1	1	1	2	1	2	1	1	2	1	1	2	1	1	1	2	2	1	1	1	1	1	1	2	1	1	1	2	1	2	1	1	1	2	1
665620090147	TD	Adults	1	1	1	1	1	2	1	1	1	1	1	1	1	1	1	1	1	1	1	1	1	1	1	1	1	1	1	1	2	1	1	1	1	1	1	2	1	1	1	2	1	1	2	1	2	2	2
670787147591	TD	Adolescents	1	1	1	2	1	1	1	2	1	1	1	1	1	1	1	2	1	1	1	1	1	2	1	1	1	1	1	1	2	1	1	1	1	1	1	2	1	1	1	1	2	1	1	1	2	2	2
671678197201	TD	Adolescents	1	1	1	2	1	1	2	2	1	1	2	2	1	1	2	2	1	2	1	1	2	1	2	1	1	1	2	1	2	1	1	1	1	1	1	2	1	1	1	2	2	1	2	1	1	2	2
671747498321	ASD	Children	1	1	1	1	2	2	1	1	1	2	2	1	1	1	1	2	2	1	1	1	1	2	2	1	1	1	1	2	2	1	1	1	1	1	1	2	1	1	1	1	2	1	1	1	2	2	2
672911578565	TD	Adults	2	1	2	2	2	2	2	1	2	2	2	2	2	2	2	2	2	2	2	2	2	2	2	2	2	2	2	2	2	2	2	2	2	2	2	2	2	2	2	2	2	2	2	2	2	2	1
673926892942	TD	Adults	2	2	2	1	2	2	2	2	1	2	2	2	2	2	2	2	2	2	2	2	2	2	2	2	2	2	2	2	1	2	2	2	2	2	1	2	1	2	2	2	2	2	2	2	2	2	1
675064758420	ASD	Adolescents	1	2	1	1	1	1	1	1	1	1	1	1	1	1	2	1	1	1	1	2	1	1	1	2	1	1	1	1	1	1	1	1	1	2	1	1	1	1	1	1	2	1	1	1	1	2	1
676853354784	ASD	Adolescents	1	1	1	1	2	2	1	1	1	1	1	1	2	2	1	1	1	1	2	1	2	1	1	1	1	1	1	1	1	1	2	1	1	1	1	1	1	1	1	1	1	1	2	1	1	2	2
678779993249	TD	Adults	1	1	1	2	1	1	2	1	1	2	2	1	2	1	1	1	1	1	1	1	2	1	1	1	1	1	1	1	1	1	1	1	1	1	1	1	1	1	1	1	1	1	2	2	2	2	2
681998875857	ASD	Adults	2	1	2	1	2	1	2	2	1	1	1	1	1	2	2	1	1	1	2	2	2	1	2	2	1	2	1	2	2	1	2	1	1	2	2	1	1	2	1	1	2	2	2	2	1	1	1
682151444267	ASD	Children	1	1	1	1	1	1	1	1	2	1	1	1	2	1	1	2	1	1	1	2	1	1	1	2	1	1	1	2	1	1	1	1	1	1	1	2	1	2	2	1	1	1	1	2	1	2	2
684230267993	TD	Adolescents	1	1	1	2	1	1	1	1	1	1	2	1	2	1	1	1	1	1	1	1	1	2	1	1	1	1	1	1	1	1	1	1	1	1	1	1	1	1	1	1	2	2	1	2	1	1	2
686924389939	ASD	Adolescents	1	1	1	2	1	2	1	1	1	2	2	1	2	1	1	1	1	1	1	2	2	1	1	1	2	1	2	1	1	1	1	1	1	1	2	2	1	1	1	1	1	2	1	2	2	2	2
689261665273	ASD	Adolescents	1	2	1	2	1	1	1	2	1	1	2	1	2	1	1	1	1	1	1	1	2	1	1	2	1	1	2	1	1	1	2	1	2	1	1	1	2	1	1	1	1	1	2	1	2	2	2
696531007913	TD	Children	1	1	1	2	1	1	2	1	1	2	1	2	1	2	1	1	1	1	2	1	1	1	1	2	1	1	1	1	2	2	1	2	1	2	1	2	1	2	1	2	1	2	1	1	2	1	1
697229528974	ASD	Adolescents	1	1	1	2	1	2	2	2	1	1	1	1	1	2	1	1	1	1	2	1	1	1	2	2	1	1	1	1	1	2	2	1	2	1	1	2	1	2	1	1	1	1	1	1	1	1	1
698589982809	ASD	Adults	1	2	1	1	1	1	1	1	2	1	1	1	1	1	1	2	1	1	1	1	1	1	1	1	1	1	1	1	1	1	1	1	1	1	2	1	1	1	1	1	1	1	1	2	1	2	2
701626976547	ASD	Adults	1	1	1	1	2	1	2	1	2	1	2	1	1	2	1	2	1	2	1	2	2	1	1	1	1	1	1	1	1	2	1	1	1	1	1	2	1	2	2	1	1	1	1	1	1	1	1
701950985712	ASD	Adults	1	1	1	2	1	1	1	2	1	1	2	1	1	1	1	1	1	1	1	1	1	1	1	1	1	1	1	1	1	1	1	1	1	1	1	1	1	1	1	1	1	1	1	1	1	2	2
702091185251	TD	Adults	1	1	1	2	1	1	1	2	1	1	1	1	2	1	1	1	1	1	1	1	1	1	1	1	1	1	1	1	1	1	1	1	1	1	1	1	1	1	1	1	1	1	2	1	2	2	2
702352941548	TD	Adolescents	2	2	2	2	2	2	2	2	2	2	2	2	2	2	2	1	2	2	2	2	2	2	2	2	2	2	2	2	2	2	2	2	2	2	2	2	2	2	2	2	1	2	1	1	1	1	1
702382144710	ASD	Children	1	2	1	1	1	2	2	1	1	1	1	2	1	1	2	1	2	2	1	1	1	1	1	2	2	1	1	2	2	1	2	2	2	1	2	2	2	1	1	2	1	1	1	2	2	1	2
703211913409	TD	Adolescents	2	1	1	1	1	2	2	2	1	1	1	2	1	1	2	2	2	2	1	2	2	1	2	2	2	1	2	2	2	2	2	2	2	2	2	2	2	2	2	2	2	2	2	2	2	1	2
703255666588	TD	Adults	1	1	1	2	2	1	1	2	1	1	1	1	1	1	1	1	1	1	1	1	1	1	1	1	1	1	1	1	1	1	1	1	1	1	1	1	1	1	1	2	2	1	2	1	2	2	2
704298963127	TD	Children	2	1	2	1	2	1	2	1	1	2	2	2	2	2	2	2	2	2	1	1	2	2	2	2	2	2	2	1	2	2	2	2	2	2	2	2	2	2	2	2	2	2	2	2	1	1	1
704924865398	TD	Adults	1	1	1	1	1	2	1	1	1	1	1	2	1	2	1	1	2	1	1	1	2	2	1	1	1	1	2	2	1	1	1	1	1	1	1	1	1	1	2	2	1	1	1	1	1	2	2
704955240966	TD	Adolescents	2	1	1	2	1	1	2	2	2	1	1	1	1	2	2	1	1	1	2	2	2	1	1	2	2	2	2	2	1	2	2	2	2	2	2	2	2	2	2	2	1	2	2	2	2	1	2
705651941071	TD	Adults	1	1	1	2	1	1	1	2	1	1	2	1	1	1	1	2	1	1	1	1	1	1	1	2	1	1	1	1	2	1	1	1	1	1	1	1	1	1	1	2	1	1	2	1	2	2	2
707755147111	TD	Adults	1	1	1	2	1	1	1	1	1	1	1	1	1	2	1	1	1	1	1	1	1	1	1	1	1	1	1	2	1	1	1	1	1	1	1	1	1	1	1	2	1	1	2	1	1	1	2
712984812365	ASD	Children	1	1	1	2	1	2	1	1	2	1	1	1	2	1	1	1	1	2	1	1	1	1	1	2	1	1	1	1	1	1	1	2	2	1	1	1	1	1	1	1	1	2	2	1	1	2	1
713675032670	TD	Adolescents	2	1	1	2	1	1	1	2	2	1	1	2	2	2	2	2	1	2	2	2	2	1	1	1	2	2	1	1	1	1	2	2	2	2	2	1	2	2	2	1	1	2	2	2	2	2	2
713933341814	TD	Adults	1	1	1	2	1	1	2	2	1	2	1	1	1	1	2	1	1	1	1	2	1	1	2	1	1	1	2	1	1	2	1	1	2	1	1	1	1	1	1	1	2	1	2	1	2	2	2
714993068392	TD	Children	2	2	2	1	2	1	2	2	1	2	2	2	1	2	2	2	2	2	2	2	2	2	2	2	2	2	2	2	2	2	2	2	2	2	2	2	2	2	1	2	2	2	2	2	2	2	1
715170653504	ASD	Adults	2	2	2	1	2	2	2	2	2	2	2	1	1	2	2	2	2	1	2	2	2	1	2	2	2	2	2	2	1	1	2	2	2	2	2	2	2	2	2	2	2	2	2	2	2	1	1
716041863832	ASD	Adolescents	2	2	2	1	2	1	2	1	1	1	2	2	1	1	2	2	1	2	1	1	1	2	2	2	2	2	2	2	1	1	1	1	1	2	1	2	2	1	2	2	1	1	1	1	1	1	1
716396020667	TD	Adolescents	1	1	1	2	1	2	1	1	1	1	1	1	2	2	1	1	1	1	1	2	1	1	1	1	1	1	1	1	1	1	1	1	1	1	1	1	1	1	1	2	1	1	1	1	1	1	1
716588902839	TD	Adults	1	1	1	2	1	1	2	2	1	1	2	2	1	2	2	1	1	2	2	1	1	2	2	1	1	2	1	1	1	2	2	1	1	2	2	1	1	1	1	1	1	1	2	1	1	1	1
723172669817	TD	Adolescents	1	2	1	1	1	1	1	2	1	1	1	1	2	1	1	1	1	2	1	1	1	1	1	1	1	1	1	1	1	1	1	1	1	1	1	1	1	1	1	1	1	1	2	2	2	2	2
730275532700	TD	Children	2	2	2	1	1	2	2	1	1	2	1	2	1	1	2	2	1	2	1	2	2	2	2	1	2	2	2	2	2	2	2	2	2	2	2	2	2	2	2	1	2	2	1	1	1	1	2
730708437918	ASD	Adolescents	1	1	1	1	1	1	1	2	1	1	1	1	1	1	2	1	1	1	2	1	2	2	1	1	1	1	1	2	1	2	1	1	1	1	1	1	1	1	1	1	1	1	1	1	1	1	2
733724982161	ASD	Adults	2	2	1	2	2	1	2	2	2	1	1	2	2	2	1	2	2	2	2	1	2	2	2	2	2	1	2	1	1	1	1	2	2	2	1	1	2	2	1	2	2	2	2	2	1	2	1
734264787430	ASD	Adults	2	2	2	1	1	1	2	1	2	2	2	2	1	1	2	2	1	1	2	2	2	1	2	1	2	1	2	2	1	2	2	1	1	1	1	1	2	2	2	1	2	1	2	2	2	1	1
740825039200	TD	Adolescents	1	1	1	2	2	1	1	1	1	1	2	1	2	2	2	1	1	2	2	2	1	1	2	2	1	1	1	2	1	2	1	1	2	1	1	2	1	1	1	2	2	2	2	1	1	2	2
745090080912	TD	Adolescents	2	1	2	1	2	1	2	1	2	2	2	2	2	2	2	2	2	2	2	2	2	1	2	2	2	2	2	2	2	2	2	2	2	2	2	2	2	2	2	2	2	2	2	2	2	2	1
745252660422	TD	Adolescents	2	2	2	2	2	2	2	2	1	2	2	1	2	2	2	2	1	2	2	2	2	2	2	2	2	2	2	2	2	2	2	2	1	2	2	2	2	2	1	2	2	2	1	2	2	2	2
745295300976	ASD	Adults	2	2	2	2	2	1	2	2	2	1	2	2	2	2	1	2	2	1	2	2	1	2	2	2	2	2	2	1	2	2	2	2	2	2	2	2	2	2	1	2	2	2	2	2	2	1	1
748485159342	TD	Adults	2	2	2	2	2	2	2	2	2	2	1	2	2	2	2	2	2	2	2	2	2	2	1	2	2	2	2	2	1	2	2	2	2	2	1	2	2	2	2	1	1	2	2	2	1	1	1
749456093133	ASD	Adolescents	2	1	2	1	2	1	1	1	2	1	1	2	1	2	2	1	2	1	1	2	2	2	2	1	2	2	2	2	2	2	2	2	2	2	1	2	2	2	2	1	1	2	2	2	2	1	2
749925290668	ASD	Adults	1	1	1	2	1	1	1	1	1	2	1	1	2	2	1	1	1	1	1	1	1	2	1	2	1	1	1	1	1	1	1	1	1	1	1	1	2	1	1	1	1	1	1	1	1	2	2
750237143755	TD	Adults	2	2	2	2	2	2	2	1	2	2	2	2	2	2	2	2	2	2	2	2	2	2	2	2	2	2	2	2	2	2	2	2	2	2	2	2	2	2	2	2	2	2	1	1	1	1	1
752965114156	ASD	Children	1	1	1	2	2	1	1	2	1	2	1	1	1	1	1	2	1	1	1	1	2	1	2	1	2	1	1	1	1	1	2	1	1	1	1	2	1	1	2	1	1	2	1	2	1	2	2
755212054837	ASD	Children	1	2	1	2	1	1	2	2	1	2	1	1	2	2	1	1	2	1	2	1	2	1	2	1	2	1	2	2	1	1	2	1	1	1	2	2	2	1	1	2	1	2	2	2	1	2	2
755866583506	ASD	Adults	2	2	2	2	2	2	2	2	2	2	2	2	1	2	2	2	2	1	2	2	2	2	2	2	2	2	2	2	2	2	2	2	2	2	2	2	2	2	2	2	2	2	2	2	2	2	2
762238547096	TD	Adults	1	2	2	1	2	2	2	1	1	2	2	2	2	1	2	1	1	2	1	1	1	2	2	2	1	1	1	1	1	2	1	2	1	1	1	2	1	1	2	2	1	1	1	1	1	2	2
762580096326	TD	Children	1	2	2	2	1	2	2	1	1	1	2	2	1	1	1	1	2	1	1	1	1	2	1	2	1	1	1	2	2	1	1	1	1	1	2	1	1	1	1	2	1	1	2	1	1	2	2
762689081855	ASD	Children	1	1	1	1	1	1	1	2	1	1	1	1	1	1	1	1	1	1	1	1	1	2	1	1	1	1	1	2	1	1	1	1	2	1	2	1	1	1	1	2	1	1	1	1	1	2	2
763795027153	ASD	Adolescents	1	1	1	1	1	2	1	1	1	1	1	2	1	1	1	1	1	1	1	1	1	1	2	1	1	1	1	1	1	1	1	1	1	1	1	1	1	1	1	1	1	1	1	1	2	2	1
765108666426	TD	Adolescents	1	2	1	2	1	1	1	1	1	1	1	1	1	1	2	1	1	1	1	1	1	1	1	1	1	1	2	1	1	1	1	1	1	1	1	1	1	1	2	1	1	1	1	1	1	2	1
765375701704	TD	Children	1	1	1	2	1	1	1	1	1	1	1	1	1	1	1	1	1	1	1	1	1	1	1	1	1	1	1	1	1	1	1	1	1	1	1	1	1	1	1	2	1	1	2	1	1	2	2
767491931913	ASD	Children	1	1	1	2	1	1	1	2	1	1	1	1	2	1	1	1	1	2	1	1	1	1	1	1	1	1	1	1	1	1	1	1	1	1	2	1	1	1	1	1	1	1	1	2	1	2	1
767704605391	TD	Adolescents	1	1	1	2	1	1	1	1	1	1	1	1	1	1	1	1	1	1	1	1	1	1	1	1	1	1	1	1	1	1	1	1	1	1	1	1	1	1	1	1	1	1	2	2	2	2	2
772929362868	ASD	Adults	1	1	1	2	2	1	1	1	1	1	1	1	1	1	1	1	1	1	1	1	1	1	1	1	1	1	1	1	1	2	1	1	1	1	1	1	2	1	1	1	1	2	2	1	2	2	2
773995512885	ASD	Adults	1	1	1	1	1	1	1	1	1	1	1	1	1	1	1	1	1	1	1	1	1	1	1	1	1	1	1	1	2	1	1	1	1	1	1	1	1	1	1	2	1	1	2	1	2	2	2
778284577230	ASD	Adolescents	2	2	2	1	2	2	2	1	1	2	2	2	2	2	1	1	2	2	2	1	1	1	1	1	2	1	2	2	2	1	2	2	1	2	2	1	1	1	2	2	1	2	2	1	1	1	1
780626155930	ASD	Children	2	1	2	2	1	2	1	2	2	1	1	2	2	2	2	2	2	1	2	2	2	2	1	1	2	2	2	1	1	1	1	1	2	2	2	2	2	2	2	2	1	2	1	2	1	1	1
781168464860	TD	Adults	2	2	2	1	2	2	2	1	2	2	2	2	2	1	2	2	2	2	2	2	2	2	2	1	2	2	2	2	2	2	2	2	2	2	2	1	1	2	2	2	1	2	2	2	2	2	1
781251114802	TD	Adolescents	1	2	1	2	1	1	2	1	1	1	2	2	1	1	1	1	1	1	1	1	2	1	1	1	2	1	2	2	1	1	1	1	1	1	2	2	2	2	1	1	2	2	1	1	1	2	1
782827516534	TD	Children	1	1	1	2	1	2	1	2	1	2	1	1	2	1	1	1	1	1	1	1	2	1	1	2	1	2	1	1	1	1	1	1	1	1	1	1	1	1	1	1	1	1	1	1	2	1	2
783216376588	TD	Adults	2	2	2	1	2	2	2	2	2	2	2	2	2	2	2	2	2	2	2	2	2	2	2	2	2	2	2	2	2	2	2	2	2	2	2	2	2	2	2	2	2	2	2	2	1	1	1
786319186444	ASD	Adults	2	2	2	2	2	2	2	2	2	1	2	1	1	2	2	2	2	2	2	2	2	2	2	2	2	2	2	2	2	2	2	2	2	2	2	2	2	2	2	2	2	2	2	2	2	1	1
787450371980	ASD	Adults	1	1	1	2	1	1	1	1	1	2	1	1	1	2	1	1	1	1	1	1	2	2	1	1	1	1	2	1	1	1	1	1	2	1	1	1	1	1	2	1	1	1	1	1	2	2	1
791166201177	ASD	Adults	1	1	1	2	1	1	1	1	1	1	2	1	2	1	1	1	1	1	1	1	2	1	1	1	2	1	2	1	1	1	2	1	2	1	1	1	2	1	1	1	1	1	1	1	1	2	2
794341742183	TD	Adults	2	2	2	1	2	2	2	2	1	2	2	2	1	2	2	2	2	1	2	2	2	1	2	2	2	2	2	1	2	2	2	2	2	2	2	2	2	2	2	2	2	2	2	2	2	1	1
795177685647	TD	Children	2	2	1	2	1	1	2	1	1	2	2	2	2	1	2	2	1	1	2	2	2	2	2	1	1	1	2	2	1	1	1	1	1	2	2	1	2	1	2	1	1	2	2	1	1	2	1
795292602017	TD	Children	1	1	1	2	1	2	1	2	2	1	2	2	1	1	2	2	1	1	2	1	1	1	2	1	1	1	2	2	1	1	1	2	1	2	1	2	2	2	1	1	1	1	2	2	2	2	1
795624960885	TD	Adults	2	2	2	1	2	2	2	2	2	1	2	1	2	2	2	1	2	1	2	2	1	2	2	2	1	2	1	2	2	1	2	2	2	2	2	2	2	1	2	2	1	2	1	1	2	1	2
795681016332	ASD	Adults	2	2	2	1	2	2	2	2	2	2	2	2	2	2	2	2	2	2	2	2	2	2	2	2	2	2	2	2	2	2	2	2	2	2	2	2	2	2	2	2	2	2	2	2	2	1	1
804084059971	TD	Children	1	1	2	1	1	2	2	1	1	1	1	2	1	2	2	1	2	2	2	1	1	2	1	2	1	2	1	2	2	1	2	1	2	1	1	1	2	2	1	2	2	1	1	1	1	2	2
805911600984	TD	Children	2	2	2	1	1	2	2	1	2	1	2	2	2	2	1	1	1	2	2	2	1	2	1	2	2	2	2	2	1	2	2	2	1	2	2	1	2	2	2	2	2	2	2	2	1	2	1
808844437982	TD	Adults	2	2	2	1	1	1	1	1	2	2	2	2	1	2	2	2	2	1	2	2	2	2	2	2	2	2	2	2	2	2	2	2	2	2	2	2	2	2	2	2	2	2	2	2	1	1	1
809014550718	ASD	Adolescents	2	1	1	1	2	2	2	1	1	2	1	1	2	1	2	1	1	2	1	1	1	2	2	1	2	2	1	1	2	2	1	1	1	2	2	1	2	2	1	2	1	2	2	1	1	1	1
810072092902	ASD	Children	2	2	1	1	2	1	2	1	2	2	1	2	2	1	2	1	1	1	1	1	2	1	2	1	2	2	1	1	2	2	1	1	1	2	1	1	2	1	2	2	1	1	2	1	2	1	2
811366047947	ASD	Adults	2	2	1	2	2	2	2	2	2	2	2	2	1	2	2	2	2	1	2	2	2	2	1	2	2	1	2	2	1	1	2	2	2	2	2	2	2	2	2	1	1	1	2	1	2	2	1
812807172065	TD	Adolescents	2	2	2	1	2	2	2	2	2	1	2	1	1	2	2	2	2	2	2	2	1	2	2	2	2	2	2	2	2	2	2	2	2	2	2	2	1	2	2	1	2	2	2	2	2	2	2
814229018914	ASD	Adults	2	2	1	1	1	2	1	1	1	1	2	2	1	2	2	1	2	2	1	2	2	2	1	1	2	2	1	1	1	1	2	1	2	2	1	1	1	2	2	2	1	1	1	1	1	2	2
815057220914	TD	Adolescents	1	1	1	2	1	1	1	1	2	1	2	1	2	2	1	1	1	1	1	1	1	1	1	2	1	1	2	1	1	1	1	1	1	1	1	1	1	1	1	1	1	1	1	1	1	2	2
816806068146	ASD	Children	1	1	1	2	1	1	1	1	1	2	1	1	2	1	2	1	1	1	1	1	1	1	1	1	1	1	1	1	1	1	1	1	1	1	2	1	1	1	1	1	2	1	1	1	2	2	2
821176327260	TD	Children	2	1	1	2	1	2	2	1	2	1	1	1	1	1	2	1	1	2	1	2	1	1	2	1	2	1	1	2	1	2	1	2	1	2	2	1	2	2	2	2	1	1	2	1	2	2	1
822693246646	TD	Adults	1	1	1	2	1	1	1	2	1	1	1	1	1	1	1	1	1	2	1	1	2	1	1	1	1	2	2	1	1	2	1	1	2	1	1	2	1	1	1	1	2	2	2	1	1	1	2
823483329496	TD	Adults	2	2	2	1	2	2	2	1	1	1	2	2	1	1	2	1	2	1	2	2	1	2	2	1	1	1	2	2	2	1	1	2	1	2	2	2	2	1	2	1	2	1	1	1	1	1	2
825394121668	ASD	Adolescents	1	1	2	2	1	2	1	1	1	1	1	1	2	1	2	1	2	1	1	2	2	1	2	2	2	2	1	2	1	1	2	1	1	2	1	2	2	2	2	1	2	1	1	1	1	2	1
826746991440	ASD	Adolescents	1	1	2	2	2	2	2	1	1	1	2	2	1	2	2	1	2	1	1	2	1	1	1	2	1	2	1	1	2	2	1	1	1	2	1	2	2	2	1	2	1	1	1	1	1	2	2
826817331038	ASD	Children	2	2	2	2	1	2	2	2	2	1	2	2	2	2	2	1	2	2	2	2	2	2	2	2	2	2	2	2	2	1	2	2	2	2	2	2	2	2	2	2	2	2	2	2	2	1	1
829426540874	ASD	Adults	2	2	2	1	2	2	1	2	1	2	2	2	2	2	2	2	1	2	2	2	2	2	2	2	2	2	2	2	2	2	2	2	2	2	2	1	2	2	2	1	2	2	1	2	2	1	1
830041143266	ASD	Adults	1	2	2	2	1	2	1	1	1	1	1	1	2	1	1	1	1	2	1	1	1	1	1	2	1	1	1	2	1	1	1	1	1	1	1	2	1	2	1	2	1	1	1	1	1	1	1
831052109090	TD	Adolescents	2	2	2	1	2	2	2	1	2	2	2	2	2	2	1	2	2	2	1	2	2	2	2	2	2	2	2	2	2	2	2	2	2	2	2	2	2	2	2	2	2	2	1	1	1	1	1
832569428144	ASD	Adolescents	2	2	2	1	2	2	2	2	2	2	2	2	2	2	2	1	2	2	2	2	2	1	2	2	2	2	2	2	2	2	2	2	2	2	2	2	2	2	2	2	2	1	1	2	2	2	2
832808896247	ASD	Adults	1	1	1	1	1	1	1	1	1	1	1	1	1	1	1	1	1	1	1	1	1	1	1	1	1	1	1	1	1	1	1	1	1	1	1	1	1	1	1	1	1	1	2	1	2	2	2
837417191027	TD	Adults	2	2	2	1	1	2	2	1	2	2	2	2	2	2	2	2	2	2	2	2	2	2	2	2	2	2	2	2	2	2	2	2	2	2	2	2	2	2	2	2	2	2	1	2	2	2	2
837561254746	TD	Adults	1	1	1	1	1	1	1	1	1	1	1	1	1	1	1	2	1	1	1	2	1	1	1	1	1	1	2	1	1	1	1	2	1	1	1	2	1	2	1	1	2	1	1	2	1	2	1
839017892923	TD	Adolescents	1	1	1	1	1	1	1	1	1	1	1	1	1	1	1	1	1	1	1	1	1	2	1	1	1	1	1	1	1	1	1	1	1	1	1	1	1	1	1	1	1	1	1	1	1	1	1
839824620776	TD	Adolescents	1	1	1	2	1	2	1	2	1	1	1	1	1	2	2	1	1	1	1	2	1	1	2	1	2	1	1	2	2	1	2	1	2	1	1	1	1	1	1	2	1	1	1	1	1	1	1
839932161550	ASD	Adults	2	2	2	1	2	2	2	2	2	1	1	2	2	1	2	2	2	2	2	2	2	1	2	2	1	2	2	2	2	2	2	2	2	2	1	2	2	2	2	1	2	2	2	2	2	2	2
841820491031	TD	Adults	1	1	1	2	1	2	1	1	1	1	1	1	2	1	1	1	1	1	1	2	2	1	1	1	1	1	1	1	1	1	1	1	1	1	1	1	1	1	1	2	1	1	1	1	1	1	2
841958655769	TD	Adults	1	1	1	2	1	1	1	1	1	1	1	1	1	1	1	1	1	1	1	1	1	2	1	1	1	1	1	1	1	1	1	1	1	1	1	1	1	1	1	1	1	2	2	1	1	2	2
842711675738	ASD	Children	1	2	2	2	1	2	2	1	2	1	1	1	2	1	1	1	1	2	1	2	2	1	2	1	2	1	2	2	2	1	2	1	1	2	2	1	2	2	1	1	1	2	2	1	1	2	2
843192037159	ASD	Adults	2	2	2	1	1	2	2	2	1	2	1	2	2	2	2	2	2	2	2	2	2	2	1	1	2	2	1	1	2	2	2	2	2	2	2	1	1	1	1	2	2	2	2	1	2	1	1
843304999299	TD	Adolescents	2	1	2	1	2	2	2	1	2	2	2	2	2	2	2	2	2	2	2	2	2	1	2	2	2	2	2	2	2	2	2	2	2	2	2	2	1	2	2	1	2	2	2	2	2	1	1
846396767856	ASD	Adults	2	2	2	2	1	2	2	1	1	2	2	2	1	2	1	2	1	1	2	1	2	2	2	2	1	2	2	1	2	1	2	2	2	1	1	2	1	1	2	2	1	1	2	2	2	2	2
847130083258	ASD	Children	2	2	2	1	1	2	2	1	2	2	2	2	1	2	1	2	2	2	1	2	2	1	2	1	2	2	2	2	1	2	2	2	2	1	2	2	2	2	2	2	2	2	2	2	1	2	1
851468609152	ASD	Adults	1	1	1	2	1	2	1	1	1	1	1	1	1	1	1	1	1	2	1	1	1	1	1	1	1	1	2	1	1	1	1	1	1	1	1	1	1	1	1	1	1	1	2	1	1	2	2
853454785382	TD	Children	1	1	1	2	1	2	1	2	1	1	1	1	2	1	1	1	2	2	1	1	2	1	1	2	2	1	1	1	1	2	2	1	2	2	1	1	2	1	1	1	1	1	1	1	2	1	1
854378527154	ASD	Children	1	1	1	2	1	2	2	2	1	1	2	2	1	2	2	2	1	1	1	1	2	2	1	2	1	1	1	1	2	1	1	1	1	2	1	1	1	1	1	1	1	1	2	1	1	2	1
854861459174	TD	Adolescents	2	1	2	1	2	2	2	1	2	2	1	1	1	2	2	2	2	2	2	2	1	2	2	2	1	2	2	2	2	2	2	1	2	1	2	2	1	1	2	2	2	2	2	1	2	1	1
855494225893	ASD	Adults	2	2	2	1	1	2	1	1	2	2	2	2	2	2	2	2	2	1	2	2	1	2	2	1	2	2	2	2	2	2	2	2	2	1	2	2	1	2	2	2	2	2	2	2	2	1	2
860914119337	ASD	Adolescents	2	2	2	1	2	2	1	2	2	2	2	2	1	2	2	2	2	2	2	2	1	2	2	2	2	2	1	2	2	2	2	2	2	2	2	1	2	2	1	2	2	2	2	1	2	1	1
862103265427	TD	Adults	1	2	2	2	1	1	2	2	1	2	1	1	1	2	2	1	1	2	1	1	2	1	2	1	2	2	1	1	2	2	2	2	1	1	2	2	1	1	1	2	2	1	2	1	1	2	1
867116024936	ASD	Adults	1	1	1	2	1	1	2	2	1	1	1	1	2	1	1	1	2	2	1	1	1	2	1	1	1	1	1	2	1	1	1	1	2	1	1	2	2	1	1	2	1	2	2	1	2	2	2
867989723800	TD	Children	2	1	2	2	2	2	2	1	2	2	2	2	2	2	2	2	2	2	2	2	2	2	2	2	2	2	2	2	2	1	2	2	2	2	2	2	2	2	2	2	2	2	1	2	1	1	1
868831578350	ASD	Adolescents	2	2	1	2	2	1	2	2	2	2	2	2	2	2	2	2	2	2	2	2	2	2	2	2	2	2	2	2	2	2	2	2	2	2	1	2	2	2	2	2	1	2	1	2	1	1	1
869163187754	ASD	Adults	1	2	2	1	1	2	1	1	1	1	2	2	1	1	1	1	2	1	1	1	1	1	2	1	1	1	1	1	1	1	1	1	1	1	1	2	1	1	1	1	2	1	1	1	1	2	2
869535528494	ASD	Adults	1	1	1	2	1	1	2	1	1	1	2	1	1	1	1	1	2	2	1	1	1	1	1	2	1	1	1	1	1	1	1	1	1	1	1	1	1	1	1	1	1	2	1	2	1	1	1
869635923320	ASD	Children	1	1	1	2	2	1	1	1	2	1	1	1	1	1	2	1	1	1	1	1	2	1	1	1	1	1	2	1	1	1	2	1	2	1	1	1	1	1	1	2	1	1	2	2	2	2	2
869741967061	TD	Adults	2	2	1	1	2	2	1	1	2	2	2	2	1	1	2	2	2	2	2	2	2	2	2	1	2	2	2	2	1	1	1	2	2	2	2	2	1	2	2	2	2	1	1	1	1	1	1
870124836397	TD	Adolescents	2	2	2	1	2	2	2	1	2	2	2	2	2	2	2	2	2	2	2	2	2	2	2	2	1	2	2	2	2	2	2	2	2	2	2	2	2	2	2	2	2	2	1	2	2	1	1
870798458027	TD	Adults	1	1	1	2	1	1	1	2	2	1	1	1	1	1	1	1	1	2	1	1	1	1	1	1	1	1	1	1	1	1	1	1	1	1	1	1	1	1	1	1	1	1	1	1	1	1	2
870857776103	TD	Adults	2	2	2	1	2	2	2	1	2	2	2	2	2	2	2	2	2	2	2	2	1	2	2	1	2	2	2	2	2	2	2	2	2	2	2	2	2	2	2	2	2	2	2	2	2	2	1
871560567483	TD	Children	2	2	1	1	1	2	1	1	2	1	2	2	2	1	2	2	2	2	1	2	2	2	2	2	2	2	2	2	2	2	2	2	2	1	2	2	2	2	2	2	2	2	2	2	1	1	1
871716846350	ASD	Adolescents	1	1	1	1	1	1	1	1	1	1	2	1	1	1	1	1	1	1	1	1	2	1	2	1	1	1	1	2	2	1	1	1	1	1	1	1	1	1	1	2	2	1	2	1	2	2	2
871752256167	ASD	Adults	2	2	2	1	1	2	1	2	1	2	2	2	1	2	2	1	2	1	1	2	2	2	1	1	2	2	2	1	1	2	1	2	1	2	2	2	2	2	2	1	2	2	1	2	2	1	2
872210259236	TD	Adolescents	1	1	1	2	1	1	1	2	1	1	2	1	2	1	1	1	2	1	1	1	2	2	1	1	1	1	2	2	1	1	1	1	1	1	2	1	1	1	2	2	2	1	1	1	1	1	1
872865125489	TD	Children	1	1	1	1	1	1	2	1	1	1	1	1	2	1	1	1	1	1	2	1	1	1	1	1	1	1	2	2	1	1	1	1	2	1	1	1	1	1	1	1	2	1	2	1	1	1	1
877595825879	ASD	Adults	2	2	2	2	2	2	2	2	2	2	2	2	2	2	2	1	2	2	2	2	2	2	2	1	2	2	2	2	2	2	2	2	2	2	2	2	2	2	2	2	2	2	2	2	1	1	1
879699932406	ASD	Children	1	1	1	2	1	1	2	2	1	1	2	1	2	1	1	1	1	2	1	1	1	1	1	1	1	1	1	1	1	2	1	1	1	1	1	1	2	1	2	1	1	1	1	1	2	2	1
880387463235	ASD	Adolescents	1	1	1	2	2	1	1	1	1	2	1	1	2	1	1	2	1	1	1	1	2	1	2	1	1	1	2	1	2	1	1	1	1	1	1	2	1	1	1	2	1	1	2	1	1	1	2
881324181111	ASD	Adolescents	2	2	2	1	2	2	2	1	2	2	2	2	2	2	1	1	2	2	2	2	2	1	2	2	2	2	2	2	2	2	2	2	2	2	1	1	2	2	2	1	1	2	1	2	1	1	1
881402799178	ASD	Adolescents	1	1	1	2	1	2	1	1	2	2	1	2	1	2	1	2	2	2	1	2	2	1	2	1	2	2	1	2	1	1	1	2	1	2	1	2	1	2	2	1	2	1	2	2	2	1	1
881493409213	TD	Children	2	2	2	1	2	1	2	1	2	2	2	2	1	2	2	2	2	1	2	2	2	2	2	1	2	2	2	2	2	2	2	2	2	2	2	2	2	1	2	2	2	2	2	2	2	1	2
882596425885	ASD	Adolescents	1	2	1	2	2	1	1	1	1	1	1	1	2	2	1	1	1	1	1	1	1	1	1	1	1	1	1	1	1	1	1	1	1	1	1	1	1	1	1	1	1	1	1	1	1	2	2
883394863708	ASD	Adolescents	2	1	2	1	2	2	2	2	2	2	2	1	1	2	2	2	2	2	2	2	2	2	2	2	2	2	2	2	2	2	2	2	2	2	2	1	1	2	2	1	2	2	2	2	2	1	2
884046589633	TD	Adolescents	2	2	2	2	2	1	2	2	2	2	2	2	2	2	2	2	2	2	2	2	2	2	2	2	2	2	2	1	2	2	2	2	2	2	2	2	2	2	2	1	2	2	2	2	1	2	2
887011311901	TD	Adolescents	2	1	2	2	2	2	1	2	2	2	1	1	2	1	1	1	1	1	1	2	2	1	1	2	2	1	1	2	2	2	2	1	1	1	1	2	2	2	2	1	2	1	1	2	1	1	2
888488339255	TD	Adults	2	2	1	1	1	1	2	1	2	2	1	1	2	2	1	2	2	2	1	1	2	1	2	2	2	2	2	1	1	2	2	2	2	2	2	2	1	2	2	2	1	1	1	2	2	2	2
891141962737	TD	Adolescents	2	2	2	1	2	2	1	1	2	1	2	2	2	2	1	2	2	2	1	2	2	2	2	2	2	2	1	2	2	2	2	2	2	2	2	1	2	2	2	2	1	2	2	2	2	2	1
893122266564	TD	Adults	1	1	1	1	1	1	1	1	1	1	1	1	1	1	1	1	1	1	1	1	1	1	1	1	1	1	1	1	1	1	1	1	1	1	1	1	1	1	1	1	1	1	2	2	2	2	2
893208421469	TD	Adolescents	1	2	1	1	1	1	1	1	2	1	1	2	1	2	1	1	1	1	1	2	1	1	1	1	2	1	1	1	1	1	1	2	1	2	1	2	1	2	2	1	1	1	1	1	1	2	2
896169420400	TD	Children	1	1	1	1	1	1	1	1	1	1	1	1	1	1	2	1	1	1	1	1	1	1	1	1	1	1	1	1	1	1	1	1	1	2	1	1	2	1	1	1	1	2	1	2	1	2	1
896963234020	TD	Children	2	2	2	1	1	2	1	2	1	2	2	2	1	1	2	2	2	2	2	1	1	2	2	1	2	2	2	1	2	1	2	2	1	2	2	1	1	2	2	2	1	2	2	1	1	1	1
897248836608	TD	Adults	1	1	1	1	1	1	1	1	1	1	2	1	1	1	1	1	2	2	1	1	1	1	2	1	1	1	1	1	2	1	1	1	1	1	1	1	1	1	1	2	1	1	2	2	2	2	2
897504950304	ASD	Children	1	1	2	2	1	1	1	2	2	1	1	1	2	1	1	1	1	2	2	2	1	1	1	2	1	1	1	1	1	2	1	1	1	1	1	1	1	1	1	1	1	1	1	1	2	2	2
899315846574	ASD	Adolescents	2	2	1	1	1	2	2	1	1	2	1	2	1	1	1	2	1	1	2	1	2	1	1	2	1	1	2	2	1	2	1	2	1	1	2	2	2	1	1	2	2	1	2	2	1	1	2
899801407334	ASD	Children	1	1	1	1	2	1	1	1	1	1	2	1	1	1	1	1	1	1	1	1	1	1	1	1	2	1	1	1	2	1	1	1	1	1	1	1	1	1	1	1	1	1	2	2	1	2	2
901406604818	TD	Adults	2	2	2	1	2	2	2	2	2	2	2	2	2	2	2	2	2	2	2	1	2	2	2	2	2	2	2	2	2	2	2	2	2	2	2	2	2	2	2	2	2	2	2	2	2	2	1
903795797832	ASD	Adolescents	1	1	1	2	1	1	1	1	2	1	1	1	1	1	1	1	1	1	1	1	1	1	1	1	1	1	1	1	1	1	1	1	1	1	1	1	1	1	1	1	1	1	2	1	1	2	2
908674294639	ASD	Adults	1	1	1	1	1	2	1	2	1	1	1	1	2	1	1	1	1	2	1	1	1	1	1	1	1	1	1	1	1	1	1	1	1	1	1	1	1	1	1	1	1	1	1	1	1	1	2
908722914011	ASD	Adults	1	1	1	2	1	1	1	1	1	1	1	1	1	1	1	1	1	1	1	1	1	1	1	1	1	1	1	2	1	2	1	1	1	1	1	1	1	1	1	1	1	1	1	1	2	2	2
911363863036	ASD	Children	2	2	2	2	2	2	2	1	2	2	2	2	2	2	2	2	2	2	2	2	2	2	2	2	2	2	2	2	2	2	1	2	1	2	2	2	2	2	2	2	2	2	2	2	2	1	1
916074864275	ASD	Adults	1	1	1	2	1	1	1	1	1	1	1	1	1	1	1	1	1	1	1	1	1	1	1	1	1	1	1	1	1	1	1	1	1	1	1	1	1	1	1	1	1	1	1	1	1	2	2
920590066881	ASD	Adults	2	2	2	1	2	2	1	2	2	2	1	2	1	1	1	2	2	1	2	1	2	2	2	2	2	2	2	2	2	1	2	2	1	2	2	2	2	2	2	1	2	2	1	2	2	1	1
923908026564	ASD	Children	1	1	1	2	1	2	2	1	2	1	1	2	2	2	1	2	1	1	1	2	1	2	2	2	1	1	1	2	2	1	1	1	1	1	2	2	1	1	2	2	1	1	1	2	1	2	1
924898223873	ASD	Adults	1	1	1	2	2	1	2	2	2	2	1	1	1	2	1	1	2	1	1	1	2	1	1	1	1	1	1	1	1	2	1	1	1	1	1	1	2	2	2	1	1	1	1	1	1	2	1
927090337769	ASD	Adults	2	2	1	2	2	1	2	1	2	2	2	1	2	2	2	1	2	2	2	2	2	2	2	1	2	2	2	2	2	2	2	2	2	2	2	1	2	2	2	2	2	2	2	2	2	2	2
928192954187	ASD	Adults	1	1	1	2	1	1	1	1	1	1	1	1	1	1	1	1	1	1	1	1	1	1	1	1	1	1	1	1	1	1	2	1	1	1	1	1	1	1	1	1	1	1	2	2	2	2	2
929367768579	ASD	Children	1	1	1	2	1	1	1	2	1	1	1	1	1	1	1	1	1	1	1	1	1	1	1	1	1	1	1	1	1	1	1	1	1	1	1	1	1	1	1	1	1	1	2	1	1	2	2
935036952888	ASD	Adults	1	2	2	2	2	1	1	2	1	1	2	1	2	1	2	1	2	1	1	1	1	2	1	1	2	2	2	1	1	1	1	1	1	2	1	1	1	1	1	1	1	1	1	1	1	1	1
935602774297	TD	Adults	1	1	2	1	1	1	2	2	1	2	1	1	1	2	2	1	2	2	1	2	1	1	1	1	2	1	2	1	1	1	1	2	1	1	2	2	2	2	1	2	1	1	1	1	1	2	2
942412768004	ASD	Adults	2	1	1	1	1	1	2	1	1	1	1	1	1	1	2	2	2	2	1	2	2	2	2	2	1	2	1	2	2	1	2	2	2	2	1	2	1	2	2	2	2	2	1	2	1	1	2
942911490704	ASD	Children	2	1	1	2	1	1	2	1	1	1	2	1	1	2	2	2	2	2	2	2	2	2	2	1	2	2	2	1	2	1	1	2	2	2	2	2	2	1	2	2	2	2	1	2	2	2	2
943052269428	TD	Adolescents	2	2	2	2	1	1	1	1	2	2	1	2	1	2	1	1	2	2	2	2	1	1	2	2	2	1	2	2	2	1	1	2	1	2	1	2	1	2	2	2	1	2	2	1	1	1	2
943077068306	TD	Adolescents	2	2	1	1	1	1	2	1	2	2	1	2	1	1	2	2	2	1	2	2	2	2	2	1	2	2	2	2	1	2	2	2	2	2	2	1	2	2	1	1	2	2	1	2	2	2	1
947449494863	TD	Adults	1	1	1	1	1	1	1	1	1	1	1	1	2	1	1	1	1	1	1	1	2	1	1	1	1	1	1	1	2	1	1	1	1	1	1	1	1	1	1	2	1	1	1	1	2	2	2
948879559425	ASD	Children	1	1	1	1	1	2	1	1	1	1	1	1	1	1	1	1	1	1	1	1	1	1	1	1	1	1	1	1	1	1	1	1	1	1	1	1	1	1	1	1	1	1	1	1	1	1	2
949919986568	TD	Adolescents	1	2	2	2	2	2	2	1	2	1	2	1	2	2	1	2	2	2	2	1	2	1	1	1	2	2	1	2	1	1	2	2	2	1	1	2	2	1	1	2	1	1	2	2	1	2	2
951201842005	TD	Adults	1	1	1	2	1	1	1	1	1	1	1	1	2	1	1	1	1	2	1	1	1	1	1	1	1	1	1	1	1	1	1	1	1	1	1	1	1	1	1	1	1	1	2	1	2	2	2
955634127896	ASD	Adolescents	2	2	1	2	2	1	2	1	1	2	1	1	2	1	2	1	2	2	2	2	2	2	1	1	2	1	2	2	2	1	1	2	1	2	1	2	2	2	1	2	1	1	1	1	2	1	2
955691864151	ASD	Adults	1	2	1	2	1	1	1	2	1	1	2	2	2	1	1	2	2	1	1	1	2	2	2	1	1	1	2	2	2	2	1	1	1	1	1	2	2	1	2	2	2	2	1	1	1	2	2
955846444559	ASD	Adults	1	2	1	2	2	1	1	1	1	1	1	1	1	1	1	1	1	1	1	1	1	1	1	1	1	1	1	1	1	1	1	1	1	1	1	1	1	1	1	1	1	1	2	2	2	2	2
957353099912	TD	Adults	1	1	1	2	2	1	1	2	2	1	1	2	2	1	1	2	1	2	2	1	2	2	2	1	1	1	2	2	2	1	1	1	1	1	1	1	1	2	2	2	1	1	1	1	1	1	1
958654301897	TD	Adults	2	2	2	1	2	2	2	2	2	2	2	2	1	2	2	1	2	2	2	2	2	1	2	2	2	2	2	2	2	2	2	2	2	2	2	1	1	2	2	2	2	2	2	1	2	2	2
964420882446	ASD	Children	2	2	2	1	2	2	2	2	2	2	2	2	1	1	2	2	2	2	2	1	2	2	2	2	2	2	2	2	2	1	2	2	2	2	2	2	2	2	2	2	2	2	1	2	2	1	1
965298631661	TD	Adolescents	2	2	2	1	2	2	2	2	2	2	2	2	2	2	2	2	2	2	2	2	2	2	2	2	2	2	2	2	2	2	2	2	2	2	2	2	2	2	2	2	2	2	1	2	1	1	1
965502613428	TD	Adolescents	1	1	1	2	1	1	1	2	1	1	1	1	1	1	1	1	1	1	1	1	1	1	2	1	1	1	1	1	1	1	1	1	1	1	1	2	1	1	1	2	2	1	1	1	2	2	2
966444082202	ASD	Adolescents	2	2	1	2	2	2	1	1	1	2	1	2	2	2	2	1	2	2	1	2	2	2	2	1	2	2	1	2	2	1	1	2	1	1	2	1	1	2	1	2	2	1	1	1	2	1	1
967054049535	ASD	Adults	1	1	1	2	1	1	1	2	1	1	1	1	1	1	1	2	1	1	1	1	1	2	1	1	1	1	1	1	1	1	1	1	1	1	1	2	1	1	1	1	2	1	1	2	1	1	2
968176942032	TD	Adults	2	2	2	1	2	1	2	2	2	2	2	2	1	2	2	2	2	2	2	2	1	1	2	2	2	2	2	1	2	2	2	2	2	2	2	2	2	2	2	2	2	2	2	2	1	1	2
971064170845	ASD	Adults	2	2	2	1	2	2	2	1	2	2	1	2	1	2	2	2	1	1	2	2	1	1	2	1	2	2	2	2	2	2	2	2	1	2	2	2	1	2	2	1	2	1	1	1	1	1	1
973745688281	TD	Adolescents	1	1	1	1	1	1	1	1	1	1	1	1	1	1	1	1	1	1	1	1	1	1	1	1	1	1	1	1	1	1	1	1	1	1	1	1	1	1	1	1	1	1	1	1	2	2	2
975181157252	TD	Children	2	2	2	1	2	2	2	1	1	2	2	2	2	2	2	2	1	2	2	2	1	2	2	2	2	2	2	2	2	2	1	2	2	2	2	2	2	1	2	2	2	2	2	2	2	2	2
975493741410	ASD	Adults	1	2	1	2	1	1	1	2	1	1	1	1	1	1	1	1	1	1	1	1	1	1	1	1	1	1	1	1	1	1	1	1	1	1	1	1	1	1	1	1	1	1	1	1	1	2	2
976537183752	ASD	Adolescents	1	1	1	1	2	1	1	1	2	1	1	1	1	1	1	1	1	2	1	2	2	1	1	1	1	2	1	2	1	1	1	1	1	1	2	1	2	1	1	1	2	1	1	1	1	1	1
978147973273	TD	Children	2	2	2	1	2	2	1	1	1	2	2	2	1	1	2	2	2	1	1	1	2	2	2	1	2	1	2	1	2	2	2	2	1	2	2	2	2	1	2	2	2	1	1	2	2	1	1
980380935550	ASD	Adolescents	2	2	1	1	2	1	2	1	1	2	2	1	2	2	2	2	2	1	2	1	2	2	2	2	2	2	1	2	2	2	2	2	2	2	2	1	2	2	2	2	2	2	2	2	2	2	2
980407747799	TD	Adults	1	1	1	2	2	1	1	1	2	1	1	1	1	1	2	1	1	1	1	1	1	2	2	1	1	1	1	1	2	1	1	1	1	1	2	1	1	1	2	2	2	1	1	1	1	1	1
981843419748	ASD	Adults	1	1	1	1	1	1	1	2	2	1	1	1	2	1	1	1	1	2	1	2	1	1	1	2	2	2	1	1	2	1	1	1	1	2	1	1	1	2	1	1	1	1	1	1	1	2	2
984936877352	TD	Adults	1	1	1	1	1	1	1	1	1	1	1	1	1	1	1	2	1	2	1	1	1	1	1	2	1	1	1	1	1	1	1	1	1	1	1	1	1	1	1	1	1	1	1	1	1	1	1
985195424662	ASD	Adults	2	2	2	1	2	2	2	1	2	2	2	2	1	2	2	1	2	2	2	2	2	2	2	2	2	2	2	2	2	2	2	2	2	2	2	1	2	2	2	2	2	2	2	2	1	2	1
988758069798	ASD	Children	2	2	2	2	2	2	1	2	2	2	2	2	1	2	2	2	1	1	2	2	2	2	2	2	2	1	1	1	2	1	2	2	1	2	1	2	2	2	1	2	1	2	1	1	1	1	1
989524720202	ASD	Adults	1	1	1	2	2	1	1	2	1	1	1	1	1	1	1	1	1	1	1	1	2	1	1	1	1	1	1	1	1	1	2	1	2	1	1	1	2	1	1	1	1	2	1	2	1	2	2
990040441082	ASD	Adults	2	1	2	1	2	2	2	2	2	2	2	2	2	2	2	2	2	2	2	2	2	2	2	2	2	2	2	2	2	2	2	2	2	2	2	2	2	2	2	2	2	2	2	2	2	1	1
990822957437	ASD	Adults	1	1	1	2	1	1	1	1	2	1	1	1	1	1	1	1	1	1	1	2	1	1	1	1	1	1	1	1	1	1	1	1	1	1	1	2	2	1	1	1	1	1	1	1	2	2	2
991781762590	TD	Adults	1	1	1	2	1	2	1	1	1	1	1	1	1	1	1	1	1	2	1	1	1	1	1	1	1	1	2	1	1	1	1	1	1	1	2	1	2	1	1	1	1	1	1	1	1	2	2
992647735985	ASD	Adults	1	2	1	2	1	1	1	1	2	2	1	2	2	1	1	1	2	1	1	1	1	1	1	1	2	1	1	2	1	1	1	1	1	1	1	1	1	2	2	1	1	1	1	1	1	1	2
993760603400	TD	Adults	2	2	2	1	1	1	2	2	2	2	2	2	2	2	2	2	2	2	2	2	2	1	2	2	2	2	2	1	2	1	2	2	2	2	2	1	1	2	2	2	2	1	1	2	2	1	2
997038807877	ASD	Adolescents	2	1	1	1	1	2	2	1	1	2	1	2	1	2	2	1	2	1	2	2	2	2	1	1	2	1	2	2	2	1	2	2	2	1	2	2	1	2	2	1	2	1	2	1	2	1	2
998970787658	ASD	Adults	1	1	1	1	1	1	1	1	1	1	1	2	1	1	1	1	1	1	1	1	1	1	1	1	1	1	1	1	1	1	1	1	1	1	1	1	1	1	1	1	1	2	1	1	1	1	1
999883621045	ASD	Adults	2	2	2	1	2	2	2	2	2	2	2	2	2	2	2	2	2	2	2	2	1	2	2	2	2	2	2	2	2	2	2	2	2	2	2	2	2	2	2	2	2	2	2	2	2	2	2
[truncated: 113 more columns]

## Sheet: Fig 2B
subjects	diag_group	age_group	phase	prop_correct
100693509718	TD	Adults	Acquisition	0.825
101129844643	TD	Children	Acquisition	0.65
101900205031	ASD	Children	Acquisition	0.8
104324981539	ASD	Adolescents	Acquisition	0.55
107356654390	ASD	Adolescents	Acquisition	0.9
107501679619	ASD	Children	Acquisition	0.65
109057020142	ASD	Adolescents	Acquisition	0.65
109182897329	ASD	Adults	Acquisition	0.625
109314636234	ASD	Children	Acquisition	0.475
111297432251	ASD	Adults	Acquisition	1
112152703248	ASD	Children	Acquisition	0.8
112250651739	ASD	Adults	Acquisition	0.975
112353982965	ASD	Adolescents	Acquisition	0.775
113902830642	ASD	Children	Acquisition	0.625
114414660031	TD	Adolescents	Acquisition	0.675
115677420583	TD	Adolescents	Acquisition	0.975
118194667229	ASD	Adolescents	Acquisition	0.825
118910793563	TD	Adolescents	Acquisition	1
123709183152	TD	Adolescents	Acquisition	0.825
123942366629	ASD	Adults	Acquisition	0.925
124737109801	ASD	Adolescents	Acquisition	0.825
127510187827	TD	Adults	Acquisition	1
130442593612	ASD	Adolescents	Acquisition	0.775
132297073493	TD	Adults	Acquisition	0.95
136536288793	ASD	Adults	Acquisition	0.8
137282891018	TD	Children	Acquisition	0.9
141031925901	ASD	Adolescents	Acquisition	0.75
141793096301	ASD	Adults	Acquisition	0.85
144831247766	TD	Adults	Acquisition	0.475
145098407477	TD	Adults	Acquisition	0.9
145899409424	TD	Adults	Acquisition	0.775
149668037941	ASD	Adults	Acquisition	0.725
150761304327	ASD	Children	Acquisition	0.5
152479781222	ASD	Adolescents	Acquisition	0.75
153562611492	TD	Adolescents	Acquisition	0.55
156266822057	ASD	Children	Acquisition	0.75
157057245454	ASD	Adults	Acquisition	0.975
157130105776	ASD	Adults	Acquisition	0.925
157923026370	ASD	Adolescents	Acquisition	0.65
158414641992	ASD	Children	Acquisition	0.6
158575356558	TD	Adolescents	Acquisition	0.95
159609609900	TD	Adults	Acquisition	0.5
160054811236	ASD	Adolescents	Acquisition	0.725
160293273948	TD	Children	Acquisition	0.825
161926513236	ASD	Adolescents	Acquisition	0.825
162000603879	ASD	Adults	Acquisition	0.8
166001935037	ASD	Children	Acquisition	0.8
166942277585	TD	Children	Acquisition	0.975
169356641606	TD	Children	Acquisition	0.575
171442086801	ASD	Children	Acquisition	0.55
175673514462	TD	Adolescents	Acquisition	0.875
175721011373	ASD	Adolescents	Acquisition	0.95
177800559886	ASD	Adolescents	Acquisition	0.65
178105062231	ASD	Adolescents	Acquisition	0.9
181254963534	ASD	Adolescents	Acquisition	0.775
181963433776	ASD	Adults	Acquisition	0.9
182470933796	ASD	Adults	Acquisition	0.525
183456420392	ASD	Adults	Acquisition	0.9
184436430559	TD	Adolescents	Acquisition	0.9
185048685294	TD	Adolescents	Acquisition	0.625
186014141169	TD	Adolescents	Acquisition	0.65
188048341660	TD	Adolescents	Acquisition	0.85
195056918956	ASD	Children	Acquisition	0.475
195924035910	ASD	Adolescents	Acquisition	0.45
196084871273	TD	Adults	Acquisition	0.95
196526905399	ASD	Children	Acquisition	0.65
198048766808	TD	Children	Acquisition	0.75
198955934445	ASD	Adults	Acquisition	0.8
199958815887	ASD	Adolescents	Acquisition	0.9
200472210738	ASD	Adults	Acquisition	0.65
201781530814	TD	Children	Acquisition	0.85
202887019892	ASD	Adults	Acquisition	0.95
204078341146	TD	Adolescents	Acquisition	0.85
206523187654	ASD	Adults	Acquisition	0.95
209666958265	TD	Adults	Acquisition	0.95
215510983147	ASD	Adolescents	Acquisition	0.975
217861104942	ASD	Adults	Acquisition	0.825
219811218558	ASD	Adolescents	Acquisition	0.9
220295159492	TD	Adolescents	Acquisition	0.9
220947892915	ASD	Children	Acquisition	0.95
224830515714	TD	Adolescents	Acquisition	0.95
225718634848	TD	Adults	Acquisition	0.775
227007190710	TD	Adults	Acquisition	0.9
229219433754	TD	Adolescents	Acquisition	0.975
229951973089	TD	Adolescents	Acquisition	0.825
230568388344	ASD	Children	Acquisition	0.7
232366221199	TD	Children	Acquisition	0.7
234602244411	ASD	Children	Acquisition	0.6
235350958604	TD	Adolescents	Acquisition	0.9
236256460571	ASD	Adolescents	Acquisition	0.925
239191121558	ASD	Adolescents	Acquisition	0.85
239352843676	ASD	Adolescents	Acquisition	0.675
240882777282	ASD	Children	Acquisition	0.575
243617148831	TD	Adolescents	Acquisition	0.7
248676767882	ASD	Adults	Acquisition	0.825
250798494359	TD	Adolescents	Acquisition	0.975
251317189021	ASD	Adults	Acquisition	0.95
254706791256	TD	Children	Acquisition	0.65
256029070030	ASD	Children	Acquisition	0.65
257678491670	TD	Adults	Acquisition	1
259866841106	ASD	Adolescents	Acquisition	0.95
260851850826	ASD	Children	Acquisition	0.5
261140684101	ASD	Adolescents	Acquisition	0.75
261561076993	ASD	Children	Acquisition	0.475
261811283182	ASD	Adolescents	Acquisition	0.575
265025813179	TD	Adolescents	Acquisition	0.675
266986401377	ASD	Children	Acquisition	0.75
268166735779	ASD	Adolescents	Acquisition	0.65
268576463815	ASD	Children	Acquisition	0.95
268808354269	ASD	Adults	Acquisition	1
270482106649	ASD	Adults	Acquisition	0.8
272840296620	ASD	Children	Acquisition	0.675
275900515562	TD	Children	Acquisition	0.725
276613040319	ASD	Adolescents	Acquisition	0.85
277866455055	ASD	Adults	Acquisition	0.575
278212296453	ASD	Adults	Acquisition	0.975
279317040809	ASD	Adolescents	Acquisition	0.725
282946437585	TD	Adolescents	Acquisition	0.725
300806232821	ASD	Adolescents	Acquisition	0.775
302455658944	ASD	Adolescents	Acquisition	0.775
304418982742	ASD	Adults	Acquisition	0.975
306895678001	TD	Adults	Acquisition	0.85
307365682603	ASD	Children	Acquisition	0.725
307860293305	TD	Children	Acquisition	0.95
308337626668	TD	Children	Acquisition	0.8
308985002572	ASD	Children	Acquisition	0.85
315910414581	ASD	Children	Acquisition	0.7
317404610400	TD	Children	Acquisition	0.575
317719510819	TD	Adolescents	Acquisition	0.85
318221639781	ASD	Adolescents	Acquisition	0.675
320580883246	ASD	Adolescents	Acquisition	0.55
321080795679	TD	Children	Acquisition	0.45
321466110510	ASD	Children	Acquisition	0.775
322708064836	TD	Adults	Acquisition	0.975
323195490394	ASD	Adults	Acquisition	0.825
325027333124	ASD	Adults	Acquisition	0.95
325322132011	ASD	Adults	Acquisition	0.65
326008453591	ASD	Children	Acquisition	0.725
327288335476	ASD	Adults	Acquisition	0.75
327760655614	TD	Adults	Acquisition	0.85
328571212222	TD	Adults	Acquisition	0.575
331443624857	TD	Adults	Acquisition	0.8
332078642120	TD	Adolescents	Acquisition	0.7
333206458303	ASD	Children	Acquisition	0.625
336598049412	TD	Adults	Acquisition	0.825
336995982925	TD	Adults	Acquisition	0.95
339304620783	TD	Adults	Acquisition	0.95
340836571839	ASD	Children	Acquisition	0.85
342222286650	TD	Children	Acquisition	0.45
345267595552	TD	Adults	Acquisition	0.875
347433880698	ASD	Adults	Acquisition	0.675
353148112942	ASD	Adolescents	Acquisition	0.65
358814750714	TD	Adolescents	Acquisition	0.925
359009787195	TD	Adults	Acquisition	1
366217057897	ASD	Adults	Acquisition	0.6
368009590945	ASD	Children	Acquisition	0.825
373305626861	ASD	Adolescents	Acquisition	0.575
375546130381	TD	Adolescents	Acquisition	0.9
377573175891	ASD	Adolescents	Acquisition	0.925
377617591969	ASD	Adolescents	Acquisition	0.825
377961354536	ASD	Adolescents	Acquisition	0.825
378195533007	ASD	Adolescents	Acquisition	0.85
379518485485	ASD	Adolescents	Acquisition	0.725
381650671820	TD	Children	Acquisition	0.95
382296646067	ASD	Adolescents	Acquisition	0.975
382485990931	TD	Children	Acquisition	0.95
384432945539	ASD	Children	Acquisition	0.625
385047510575	TD	Adolescents	Acquisition	0.625
386004477445	TD	Adolescents	Acquisition	0.875
387103247866	TD	Adolescents	Acquisition	0.975
388343881755	ASD	Adolescents	Acquisition	0.775
388422329713	ASD	Adults	Acquisition	0.775
388735390040	TD	Adolescents	Acquisition	0.925
389202687565	ASD	Adults	Acquisition	0.825
391549922275	ASD	Adults	Acquisition	1
391792121294	TD	Adults	Acquisition	0.75
396115729600	TD	Adults	Acquisition	0.725
396868518028	ASD	Adults	Acquisition	0.7
397669453786	ASD	Children	Acquisition	0.625
405399264404	ASD	Adolescents	Acquisition	0.7
405435900354	TD	Adults	Acquisition	0.775
406025860813	ASD	Adults	Acquisition	0.775
406361373838	ASD	Adults	Acquisition	0.95
408451488786	ASD	Adults	Acquisition	0.75
411132124107	ASD	Children	Acquisition	0.625
411822073393	TD	Children	Acquisition	0.525
412921193734	ASD	Adults	Acquisition	0.825
413732647306	TD	Children	Acquisition	0.625
414689264154	TD	Adolescents	Acquisition	0.825
418598548438	ASD	Adults	Acquisition	0.825
419673248476	ASD	Adults	Acquisition	0.925
420380436494	ASD	Adults	Acquisition	0.45
420448554158	TD	Adults	Acquisition	0.725
422982644366	TD	Adolescents	Acquisition	0.7
426078737578	TD	Adults	Acquisition	0.8
428229074166	ASD	Adults	Acquisition	0.575
429385763020	TD	Children	Acquisition	0.775
429779641484	ASD	Adolescents	Acquisition	0.7
432268037768	ASD	Children	Acquisition	0.875
433036344712	ASD	Adolescents	Acquisition	0.7
433167841299	TD	Adults	Acquisition	0.775
434761922410	TD	Adults	Acquisition	0.975
436491381614	ASD	Adolescents	Acquisition	0.975
437304668226	ASD	Children	Acquisition	0.8
441035330946	ASD	Adults	Acquisition	0.925
441124095287	ASD	Adolescents	Acquisition	0.725
444358027398	TD	Adults	Acquisition	0.925
445106475225	ASD	Adolescents	Acquisition	0.45
445512164596	ASD	Adolescents	Acquisition	0.6
445780332688	ASD	Adolescents	Acquisition	0.725
446120344225	TD	Adolescents	Acquisition	0.85
446221388468	ASD	Adults	Acquisition	0.8
449830790175	ASD	Adults	Acquisition	0.925
450462317156	TD	Children	Acquisition	0.45
453555274646	ASD	Children	Acquisition	0.65
454273424775	ASD	Adolescents	Acquisition	0.65
454459622182	TD	Children	Acquisition	0.8
454592127953	ASD	Adults	Acquisition	0.675
455281732924	TD	Children	Acquisition	0.925
458470349372	ASD	Adolescents	Acquisition	0.625
458831062503	TD	Adults	Acquisition	0.9
458858673178	ASD	Adults	Acquisition	0.85
460374103136	TD	Adolescents	Acquisition	0.925
462911954430	ASD	Adults	Acquisition	0.925
468030954687	ASD	Adolescents	Acquisition	0.825
468580210800	ASD	Adolescents	Acquisition	0.675
468615955074	ASD	Adults	Acquisition	0.95
468991529680	ASD	Adolescents	Acquisition	0.95
469607877557	TD	Adults	Acquisition	0.925
476936933818	TD	Children	Acquisition	0.7
477688074519	ASD	Adults	Acquisition	0.8
477854191987	TD	Adolescents	Acquisition	0.75
478958967391	ASD	Adults	Acquisition	0.6
483862517771	TD	Children	Acquisition	0.8
484678533147	ASD	Children	Acquisition	0.55
488892266345	ASD	Adults	Acquisition	0.825
490846599536	TD	Adolescents	Acquisition	0.9
491908520267	ASD	Adolescents	Acquisition	0.725
491998749681	ASD	Adults	Acquisition	0.975
494344414167	TD	Adults	Acquisition	0.875
495779827165	ASD	Adults	Acquisition	0.75
495977626661	TD	Adults	Acquisition	1
498184660603	ASD	Adolescents	Acquisition	0.85
499308637502	ASD	Children	Acquisition	0.6
499590008561	TD	Adolescents	Acquisition	1
501458566432	ASD	Children	Acquisition	0.825
501626394309	ASD	Adults	Acquisition	0.975
502417524301	TD	Adolescents	Acquisition	0.775
502611823201	TD	Children	Acquisition	0.8
503004924812	ASD	Adults	Acquisition	0.625
505116043261	TD	Adolescents	Acquisition	0.825
505336529906	ASD	Children	Acquisition	0.85
505506013383	TD	Adults	Acquisition	0.95
506005238620	TD	Children	Acquisition	0.75
507005869518	ASD	Adults	Acquisition	0.8
507616263818	TD	Adolescents	Acquisition	0.8
508346521563	ASD	Adolescents	Acquisition	0.425
509985289516	TD	Adults	Acquisition	0.925
510966986457	TD	Adolescents	Acquisition	0.7
511140892831	ASD	Adults	Acquisition	0.95
511141963906	ASD	Adolescents	Acquisition	0.975
511270340855	ASD	Adolescents	Acquisition	0.775
511856618487	TD	Adults	Acquisition	1
513065156097	TD	Adolescents	Acquisition	0.975
513286772808	TD	Adolescents	Acquisition	0.925
514649804940	TD	Adults	Acquisition	0.675
516084790842	TD	Adults	Acquisition	1
517172152315	TD	Children	Acquisition	0.7
517449688083	TD	Children	Acquisition	0.65
521341248046	TD	Adults	Acquisition	0.7
523002776648	TD	Children	Acquisition	0.8
523946184842	ASD	Adolescents	Acquisition	0.65
525150339506	ASD	Children	Acquisition	0.6
530426937681	ASD	Adolescents	Acquisition	0.875
530931968480	TD	Adults	Acquisition	0.825
531126743336	TD	Adolescents	Acquisition	0.775
532177189086	ASD	Adolescents	Acquisition	0.5
538947876752	TD	Children	Acquisition	0.95
538954407458	ASD	Children	Acquisition	0.825
539182080335	TD	Adolescents	Acquisition	1
541548272051	ASD	Adolescents	Acquisition	0.775
541625141216	TD	Adolescents	Acquisition	0.775
543584526796	ASD	Adolescents	Acquisition	0.65
544359778864	ASD	Adults	Acquisition	0.775
544491007190	TD	Children	Acquisition	0.65
552396778923	ASD	Children	Acquisition	0.6
556631722602	TD	Adults	Acquisition	0.7
557458837363	ASD	Children	Acquisition	0.875
557615482345	TD	Adolescents	Acquisition	0.95
562732004399	TD	Adults	Acquisition	0.9
567135708905	ASD	Adolescents	Acquisition	0.9
567578893300	TD	Adults	Acquisition	0.775
567841670723	ASD	Adolescents	Acquisition	0.975
568975953542	TD	Children	Acquisition	0.525
570954148543	TD	Adolescents	Acquisition	0.75
573074876911	ASD	Adolescents	Acquisition	0.525
577402110718	ASD	Adults	Acquisition	0.6
577694186905	ASD	Adolescents	Acquisition	0.725
578561818687	ASD	Children	Acquisition	0.85
580428127991	ASD	Adolescents	Acquisition	0.8
580649557859	TD	Adults	Acquisition	1
581075264123	TD	Adolescents	Acquisition	1
581934377616	ASD	Adolescents	Acquisition	0.55
582048510514	ASD	Adults	Acquisition	0.675
582348688781	ASD	Adolescents	Acquisition	0.6
582509594026	TD	Children	Acquisition	0.75
584224364936	ASD	Adults	Acquisition	0.95
590707495613	TD	Adults	Acquisition	0.975
594128872723	ASD	Children	Acquisition	0.7
599197502428	ASD	Children	Acquisition	0.4
600269564046	TD	Children	Acquisition	0.675
601613922076	TD	Adults	Acquisition	0.8
602177989471	TD	Adolescents	Acquisition	0.75
602495883891	TD	Adults	Acquisition	0.55
603979994833	ASD	Adolescents	Acquisition	0.75
605316136288	ASD	Children	Acquisition	0.975
607485356482	ASD	Children	Acquisition	0.65
607680425439	ASD	Adolescents	Acquisition	0.825
607877406727	ASD	Adults	Acquisition	0.425
609966867439	ASD	Adults	Acquisition	0.9
610073047327	ASD	Adults	Acquisition	0.875
610444396645	TD	Children	Acquisition	0.875
611237764697	ASD	Adults	Acquisition	0.875
611482122018	ASD	Children	Acquisition	0.475
613621265343	TD	Adolescents	Acquisition	0.875
614910550100	ASD	Adolescents	Acquisition	0.625
616502860312	ASD	Adolescents	Acquisition	0.45
617711901244	ASD	Adults	Acquisition	0.975
618085331302	ASD	Children	Acquisition	0.675
620421203248	TD	Children	Acquisition	0.75
622837550309	ASD	Adults	Acquisition	0.975
623938317452	TD	Adults	Acquisition	0.7
623965895133	TD	Children	Acquisition	0.925
626243753720	ASD	Children	Acquisition	0.45
628118917744	ASD	Adolescents	Acquisition	0.9
629096132061	TD	Children	Acquisition	0.775
630147348337	TD	Children	Acquisition	0.775
631478805486	TD	Adolescents	Acquisition	0.875
632587163208	ASD	Adults	Acquisition	0.775
634792258018	ASD	Adolescents	Acquisition	0.775
637425042204	TD	Adults	Acquisition	0.95
638494573736	ASD	Adolescents	Acquisition	0.575
639069170186	TD	Children	Acquisition	0.525
639747247787	ASD	Adolescents	Acquisition	0.7
640149993945	TD	Adults	Acquisition	1
641775560377	TD	Adults	Acquisition	0.925
642984348418	ASD	Children	Acquisition	0.625
643156663623	ASD	Adults	Acquisition	0.5
643270138807	TD	Children	Acquisition	0.625
644050954441	TD	Adults	Acquisition	0.8
645597444396	TD	Adolescents	Acquisition	0.7
646013149986	TD	Adolescents	Acquisition	0.975
646251362798	TD	Children	Acquisition	0.825
647052125664	ASD	Children	Acquisition	0.725
647902472227	ASD	Adolescents	Acquisition	0.575
648242963723	ASD	Adults	Acquisition	0.975
649033908533	TD	Adolescents	Acquisition	0.925
649197039178	ASD	Children	Acquisition	0.95
649700204468	ASD	Adults	Acquisition	0.475
653262752197	ASD	Adolescents	Acquisition	0.825
654120587069	TD	Adolescents	Acquisition	0.875
656265432190	TD	Adolescents	Acquisition	0.95
656616484637	ASD	Adolescents	Acquisition	0.675
656813092207	ASD	Adolescents	Acquisition	0.65
657896689200	TD	Adults	Acquisition	1
658407271274	ASD	Adolescents	Acquisition	0.675
665620090147	TD	Adults	Acquisition	0.9
670787147591	TD	Adolescents	Acquisition	0.85
671678197201	TD	Adolescents	Acquisition	0.65
671747498321	ASD	Children	Acquisition	0.725
672911578565	TD	Adults	Acquisition	0.95
673926892942	TD	Adults	Acquisition	0.875
675064758420	ASD	Adolescents	Acquisition	0.875
676853354784	ASD	Adolescents	Acquisition	0.825
678779993249	TD	Adults	Acquisition	0.85
681998875857	ASD	Adults	Acquisition	0.475
682151444267	ASD	Children	Acquisition	0.775
684230267993	TD	Adolescents	Acquisition	0.9
686924389939	ASD	Adolescents	Acquisition	0.725
689261665273	ASD	Adolescents	Acquisition	0.725
696531007913	TD	Children	Acquisition	0.65
697229528974	ASD	Adolescents	Acquisition	0.675
698589982809	ASD	Adults	Acquisition	0.9
701626976547	ASD	Adults	Acquisition	0.675
701950985712	ASD	Adults	Acquisition	0.925
702091185251	TD	Adults	Acquisition	0.925
702352941548	TD	Adolescents	Acquisition	0.975
702382144710	ASD	Children	Acquisition	0.55
703211913409	TD	Adolescents	Acquisition	0.7
703255666588	TD	Adults	Acquisition	0.9
704298963127	TD	Children	Acquisition	0.8
704924865398	TD	Adults	Acquisition	0.75
704955240966	TD	Adolescents	Acquisition	0.65
705651941071	TD	Adults	Acquisition	0.825
707755147111	TD	Adults	Acquisition	0.9
712984812365	ASD	Children	Acquisition	0.8
713675032670	TD	Adolescents	Acquisition	0.575
713933341814	TD	Adults	Acquisition	0.75
714993068392	TD	Children	Acquisition	0.875
715170653504	ASD	Adults	Acquisition	0.825
716041863832	ASD	Adolescents	Acquisition	0.55
716396020667	TD	Adolescents	Acquisition	0.85
716588902839	TD	Adults	Acquisition	0.6
723172669817	TD	Adolescents	Acquisition	0.9
730275532700	TD	Children	Acquisition	0.725
730708437918	ASD	Adolescents	Acquisition	0.825
733724982161	ASD	Adults	Acquisition	0.65
734264787430	ASD	Adults	Acquisition	0.55
740825039200	TD	Adolescents	Acquisition	0.6
745090080912	TD	Adolescents	Acquisition	0.875
745252660422	TD	Adolescents	Acquisition	0.875
745295300976	ASD	Adults	Acquisition	0.825
748485159342	TD	Adults	Acquisition	0.875
749456093133	ASD	Adolescents	Acquisition	0.65
749925290668	ASD	Adults	Acquisition	0.825
750237143755	TD	Adults	Acquisition	0.975
752965114156	ASD	Children	Acquisition	0.725
755212054837	ASD	Children	Acquisition	0.525
755866583506	ASD	Adults	Acquisition	0.95
762238547096	TD	Adults	Acquisition	0.525
762580096326	TD	Children	Acquisition	0.65
762689081855	ASD	Children	Acquisition	0.85
763795027153	ASD	Adolescents	Acquisition	0.925
765108666426	TD	Adolescents	Acquisition	0.875
765375701704	TD	Children	Acquisition	0.95
767491931913	ASD	Children	Acquisition	0.875
767704605391	TD	Adolescents	Acquisition	0.975
772929362868	ASD	Adults	Acquisition	0.9
773995512885	ASD	Adults	Acquisition	0.95
778284577230	ASD	Adolescents	Acquisition	0.6
780626155930	ASD	Children	Acquisition	0.675
781168464860	TD	Adults	Acquisition	0.85
781251114802	TD	Adolescents	Acquisition	0.675
782827516534	TD	Children	Acquisition	0.8
783216376588	TD	Adults	Acquisition	0.975
786319186444	ASD	Adults	Acquisition	0.925
787450371980	ASD	Adults	Acquisition	0.8
791166201177	ASD	Adults	Acquisition	0.775
794341742183	TD	Adults	Acquisition	0.85
795177685647	TD	Children	Acquisition	0.525
795292602017	TD	Children	Acquisition	0.575
795624960885	TD	Adults	Acquisition	0.75
795681016332	ASD	Adults	Acquisition	0.975
804084059971	TD	Children	Acquisition	0.525
805911600984	TD	Children	Acquisition	0.7
808844437982	TD	Adults	Acquisition	0.825
809014550718	ASD	Adolescents	Acquisition	0.475
810072092902	ASD	Children	Acquisition	0.475
811366047947	ASD	Adults	Acquisition	0.8
812807172065	TD	Adolescents	Acquisition	0.825
814229018914	ASD	Adults	Acquisition	0.5
815057220914	TD	Adolescents	Acquisition	0.825
816806068146	ASD	Children	Acquisition	0.875
821176327260	TD	Children	Acquisition	0.475
822693246646	TD	Adults	Acquisition	0.775
823483329496	TD	Adults	Acquisition	0.575
825394121668	ASD	Adolescents	Acquisition	0.525
826746991440	ASD	Adolescents	Acquisition	0.5
826817331038	ASD	Children	Acquisition	0.9
829426540874	ASD	Adults	Acquisition	0.85
830041143266	ASD	Adults	Acquisition	0.725
831052109090	TD	Adolescents	Acquisition	0.9
832569428144	ASD	Adolescents	Acquisition	0.925
832808896247	ASD	Adults	Acquisition	1
837417191027	TD	Adults	Acquisition	0.925
837561254746	TD	Adults	Acquisition	0.85
839017892923	TD	Adolescents	Acquisition	0.975
839824620776	TD	Adolescents	Acquisition	0.675
839932161550	ASD	Adults	Acquisition	0.8
841820491031	TD	Adults	Acquisition	0.85
841958655769	TD	Adults	Acquisition	0.95
842711675738	ASD	Children	Acquisition	0.5
843192037159	ASD	Adults	Acquisition	0.7
843304999299	TD	Adolescents	Acquisition	0.85
846396767856	ASD	Adults	Acquisition	0.625
847130083258	ASD	Children	Acquisition	0.75
851468609152	ASD	Adults	Acquisition	0.9
853454785382	TD	Children	Acquisition	0.65
854378527154	ASD	Children	Acquisition	0.65
854861459174	TD	Adolescents	Acquisition	0.7
855494225893	ASD	Adults	Acquisition	0.775
860914119337	ASD	Adolescents	Acquisition	0.825
862103265427	TD	Adults	Acquisition	0.5
867116024936	ASD	Adults	Acquisition	0.7
867989723800	TD	Children	Acquisition	0.925
868831578350	ASD	Adolescents	Acquisition	0.925
869163187754	ASD	Adults	Acquisition	0.8
869535528494	ASD	Adults	Acquisition	0.85
869635923320	ASD	Children	Acquisition	0.775
869741967061	TD	Adults	Acquisition	0.725
870124836397	TD	Adolescents	Acquisition	0.925
870798458027	TD	Adults	Acquisition	0.9
870857776103	TD	Adults	Acquisition	0.9
871560567483	TD	Children	Acquisition	0.775
871716846350	ASD	Adolescents	Acquisition	0.85
871752256167	ASD	Adults	Acquisition	0.625
872210259236	TD	Adolescents	Acquisition	0.7
872865125489	TD	Children	Acquisition	0.85
877595825879	ASD	Adults	Acquisition	0.95
879699932406	ASD	Children	Acquisition	0.775
880387463235	ASD	Adolescents	Acquisition	0.725
881324181111	ASD	Adolescents	Acquisition	0.8
881402799178	ASD	Adolescents	Acquisition	0.5
881493409213	TD	Children	Acquisition	0.825
882596425885	ASD	Adolescents	Acquisition	0.875
883394863708	ASD	Adolescents	Acquisition	0.825
884046589633	TD	Adolescents	Acquisition	0.925
887011311901	TD	Adolescents	Acquisition	0.525
888488339255	TD	Adults	Acquisition	0.65
891141962737	TD	Adolescents	Acquisition	0.8
893122266564	TD	Adults	Acquisition	1
893208421469	TD	Adolescents	Acquisition	0.725
896169420400	TD	Children	Acquisition	0.925
896963234020	TD	Children	Acquisition	0.65
897248836608	TD	Adults	Acquisition	0.85
897504950304	ASD	Children	Acquisition	0.75
899315846574	ASD	Adolescents	Acquisition	0.45
899801407334	ASD	Children	Acquisition	0.9
901406604818	TD	Adults	Acquisition	0.95
903795797832	ASD	Adolescents	Acquisition	0.95
908674294639	ASD	Adults	Acquisition	0.9
908722914011	ASD	Adults	Acquisition	0.925
911363863036	ASD	Children	Acquisition	0.925
916074864275	ASD	Adults	Acquisition	0.975
920590066881	ASD	Adults	Acquisition	0.725
923908026564	ASD	Children	Acquisition	0.55
924898223873	ASD	Adults	Acquisition	0.675
927090337769	ASD	Adults	Acquisition	0.825
928192954187	ASD	Adults	Acquisition	0.95
929367768579	ASD	Children	Acquisition	0.95
935036952888	ASD	Adults	Acquisition	0.65
935602774297	TD	Adults	Acquisition	0.575
942412768004	ASD	Adults	Acquisition	0.55
942911490704	ASD	Children	Acquisition	0.65
943052269428	TD	Adolescents	Acquisition	0.6
943077068306	TD	Adolescents	Acquisition	0.65
947449494863	TD	Adults	Acquisition	0.9
948879559425	ASD	Children	Acquisition	0.975
949919986568	TD	Adolescents	Acquisition	0.4
951201842005	TD	Adults	Acquisition	0.925
955634127896	ASD	Adolescents	Acquisition	0.6
955691864151	ASD	Adults	Acquisition	0.525
955846444559	ASD	Adults	Acquisition	0.925
957353099912	TD	Adults	Acquisition	0.55
958654301897	TD	Adults	Acquisition	0.85
964420882446	ASD	Children	Acquisition	0.875
965298631661	TD	Adolescents	Acquisition	0.975
965502613428	TD	Adolescents	Acquisition	0.875
966444082202	ASD	Adolescents	Acquisition	0.6
967054049535	ASD	Adults	Acquisition	0.875
968176942032	TD	Adults	Acquisition	0.85
971064170845	ASD	Adults	Acquisition	0.7
973745688281	TD	Adolescents	Acquisition	1
975181157252	TD	Children	Acquisition	0.825
975493741410	ASD	Adults	Acquisition	0.925
976537183752	ASD	Adolescents	Acquisition	0.775
978147973273	TD	Children	Acquisition	0.65
980380935550	ASD	Adolescents	Acquisition	0.75
980407747799	TD	Adults	Acquisition	0.75
981843419748	ASD	Adults	Acquisition	0.725
984936877352	TD	Adults	Acquisition	0.925
985195424662	ASD	Adults	Acquisition	0.875
988758069798	ASD	Children	Acquisition	0.725
989524720202	ASD	Adults	Acquisition	0.825
990040441082	ASD	Adults	Acquisition	0.95
990822957437	ASD	Adults	Acquisition	0.875
991781762590	TD	Adults	Acquisition	0.85
992647735985	ASD	Adults	Acquisition	0.725
993760603400	TD	Adults	Acquisition	0.8
997038807877	ASD	Adolescents	Acquisition	0.575
998970787658	ASD	Adults	Acquisition	0.975
999883621045	ASD	Adults	Acquisition	0.95
100693509718	TD	Adults	Reversal	0.375
101129844643	TD	Children	Reversal	0.475
101900205031	ASD	Children	Reversal	0.65
104324981539	ASD	Adolescents	Reversal	0.45
107356654390	ASD	Adolescents	Reversal	0.925
107501679619	ASD	Children	Reversal	0.525
109057020142	ASD	Adolescents	Reversal	0.675
109182897329	ASD	Adults	Reversal	0.65
109314636234	ASD	Children	Reversal	0.5
111297432251	ASD	Adults	Reversal	0.9
112152703248	ASD	Children	Reversal	0.35
112250651739	ASD	Adults	Reversal	0.925
112353982965	ASD	Adolescents	Reversal	0.55
113902830642	ASD	Children	Reversal	0.575
114414660031	TD	Adolescents	Reversal	0.4
115677420583	TD	Adolescents	Reversal	0.85
118194667229	ASD	Adolescents	Reversal	0.425
118910793563	TD	Adolescents	Reversal	0.85
123709183152	TD	Adolescents	Reversal	0.8
123942366629	ASD	Adults	Reversal	0.925
124737109801	ASD	Adolescents	Reversal	0.7
127510187827	TD	Adults	Reversal	0.875
130442593612	ASD	Adolescents	Reversal	0.55
132297073493	TD	Adults	Reversal	0.775
136536288793	ASD	Adults	Reversal	0.925
137282891018	TD	Children	Reversal	0.625
141031925901	ASD	Adolescents	Reversal	0.6
141793096301	ASD	Adults	Reversal	0.8
144831247766	TD	Adults	Reversal	0.35
145098407477	TD	Adults	Reversal	0.25
145899409424	TD	Adults	Reversal	0.8
149668037941	ASD	Adults	Reversal	0.675
150761304327	ASD	Children	Reversal	0.525
152479781222	ASD	Adolescents	Reversal	0.9
153562611492	TD	Adolescents	Reversal	0.525
156266822057	ASD	Children	Reversal	0.525
157057245454	ASD	Adults	Reversal	0.9
157130105776	ASD	Adults	Reversal	0.675
157923026370	ASD	Adolescents	Reversal	0.525
158414641992	ASD	Children	Reversal	0.675
158575356558	TD	Adolescents	Reversal	0.85
159609609900	TD	Adults	Reversal	0.6
160054811236	ASD	Adolescents	Reversal	0.4
160293273948	TD	Children	Reversal	0.725
161926513236	ASD	Adolescents	Reversal	0.375
162000603879	ASD	Adults	Reversal	0.425
166001935037	ASD	Children	Reversal	0.7
166942277585	TD	Children	Reversal	0.925
169356641606	TD	Children	Reversal	0.6
171442086801	ASD	Children	Reversal	0.35
175673514462	TD	Adolescents	Reversal	0.875
175721011373	ASD	Adolescents	Reversal	0.9
177800559886	ASD	Adolescents	Reversal	0.5
178105062231	ASD	Adolescents	Reversal	0.925
181254963534	ASD	Adolescents	Reversal	0.75
181963433776	ASD	Adults	Reversal	0.575
182470933796	ASD	Adults	Reversal	0.775
183456420392	ASD	Adults	Reversal	0.925
184436430559	TD	Adolescents	Reversal	0.925
185048685294	TD	Adolescents	Reversal	0.45
186014141169	TD	Adolescents	Reversal	0.675
188048341660	TD	Adolescents	Reversal	0.775
195056918956	ASD	Children	Reversal	0.6
195924035910	ASD	Adolescents	Reversal	0.55
196084871273	TD	Adults	Reversal	0.85
196526905399	ASD	Children	Reversal	0.8
198048766808	TD	Children	Reversal	0.625
198955934445	ASD	Adults	Reversal	0.6
199958815887	ASD	Adolescents	Reversal	0.7
200472210738	ASD	Adults	Reversal	0.775
201781530814	TD	Children	Reversal	0.5
202887019892	ASD	Adults	Reversal	0.95
204078341146	TD	Adolescents	Reversal	0.925
206523187654	ASD	Adults	Reversal	0.8
209666958265	TD	Adults	Reversal	0.85
215510983147	ASD	Adolescents	Reversal	0.9
217861104942	ASD	Adults	Reversal	0.8
219811218558	ASD	Adolescents	Reversal	0.775
220295159492	TD	Adolescents	Reversal	0.925
220947892915	ASD	Children	Reversal	0.575
224830515714	TD	Adolescents	Reversal	0.775
225718634848	TD	Adults	Reversal	0.85
227007190710	TD	Adults	Reversal	0.875
229219433754	TD	Adolescents	Reversal	0.95
229951973089	TD	Adolescents	Reversal	0.625
230568388344	ASD	Children	Reversal	0.675
232366221199	TD	Children	Reversal	0.45
234602244411	ASD	Children	Reversal	0.55
235350958604	TD	Adolescents	Reversal	0.625
236256460571	ASD	Adolescents	Reversal	0.9
239191121558	ASD	Adolescents	Reversal	0.7
239352843676	ASD	Adolescents	Reversal	0.575
240882777282	ASD	Children	Reversal	0.425
243617148831	TD	Adolescents	Reversal	0.725
248676767882	ASD	Adults	Reversal	0.425
250798494359	TD	Adolescents	Reversal	0.9
251317189021	ASD	Adults	Reversal	0.225
254706791256	TD	Children	Reversal	0.5
256029070030	ASD	Children	Reversal	0.475
257678491670	TD	Adults	Reversal	0.725
259866841106	ASD	Adolescents	Reversal	0.925
260851850826	ASD	Children	Reversal	0.45
261140684101	ASD	Adolescents	Reversal	0.525
261561076993	ASD	Children	Reversal	0.625
261811283182	ASD	Adolescents	Reversal	0.5
265025813179	TD	Adolescents	Reversal	0.55
266986401377	ASD	Children	Reversal	0.8
268166735779	ASD	Adolescents	Reversal	0.5
268576463815	ASD	Children	Reversal	0.75
268808354269	ASD	Adults	Reversal	0.9
270482106649	ASD	Adults	Reversal	0.875
272840296620	ASD	Children	Reversal	0.575
275900515562	TD	Children	Reversal	0.4
276613040319	ASD	Adolescents	Reversal	0.45
277866455055	ASD	Adults	Reversal	0.575
278212296453	ASD	Adults	Reversal	0.9
279317040809	ASD	Adolescents	Reversal	0.525
282946437585	TD	Adolescents	Reversal	0.65
300806232821	ASD	Adolescents	Reversal	0.7
302455658944	ASD	Adolescents	Reversal	0.75
304418982742	ASD	Adults	Reversal	0.95
306895678001	TD	Adults	Reversal	0.725
307365682603	ASD	Children	Reversal	0.575
307860293305	TD	Children	Reversal	0.9
308337626668	TD	Children	Reversal	0.575
308985002572	ASD	Children	Reversal	0.4
315910414581	ASD	Children	Reversal	0.225
317404610400	TD	Children	Reversal	0.55
317719510819	TD	Adolescents	Reversal	0.8
318221639781	ASD	Adolescents	Reversal	0.5
320580883246	ASD	Adolescents	Reversal	0.45
321080795679	TD	Children	Reversal	0.5
321466110510	ASD	Children	Reversal	0.875
322708064836	TD	Adults	Reversal	0.925
323195490394	ASD	Adults	Reversal	0.475
325027333124	ASD	Adults	Reversal	0.7
325322132011	ASD	Adults	Reversal	0.475
326008453591	ASD	Children	Reversal	0.425
327288335476	ASD	Adults	Reversal	0.425
327760655614	TD	Adults	Reversal	0.7
328571212222	TD	Adults	Reversal	0.675
331443624857	TD	Adults	Reversal	0.475
332078642120	TD	Adolescents	Reversal	0.525
333206458303	ASD	Children	Reversal	0.425
336598049412	TD	Adults	Reversal	0.475
336995982925	TD	Adults	Reversal	0.875
339304620783	TD	Adults	Reversal	0.75
340836571839	ASD	Children	Reversal	0.35
342222286650	TD	Children	Reversal	0.475
345267595552	TD	Adults	Reversal	0.525
347433880698	ASD	Adults	Reversal	0.45
353148112942	ASD	Adolescents	Reversal	0.825
358814750714	TD	Adolescents	Reversal	0.775
359009787195	TD	Adults	Reversal	0.8
366217057897	ASD	Adults	Reversal	0.475
368009590945	ASD	Children	Reversal	0.575
373305626861	ASD	Adolescents	Reversal	0.4
375546130381	TD	Adolescents	Reversal	0.875
377573175891	ASD	Adolescents	Reversal	0.875
377617591969	ASD	Adolescents	Reversal	0.35
377961354536	ASD	Adolescents	Reversal	0.675
378195533007	ASD	Adolescents	Reversal	0.825
379518485485	ASD	Adolescents	Reversal	0.625
381650671820	TD	Children	Reversal	0.925
382296646067	ASD	Adolescents	Reversal	0.75
382485990931	TD	Children	Reversal	0.9
384432945539	ASD	Children	Reversal	0.625
385047510575	TD	Adolescents	Reversal	0.425
386004477445	TD	Adolescents	Reversal	0.425
387103247866	TD	Adolescents	Reversal	0.9
388343881755	ASD	Adolescents	Reversal	0.9
388422329713	ASD	Adults	Reversal	0.85
388735390040	TD	Adolescents	Reversal	0.575
389202687565	ASD	Adults	Reversal	0.675
391549922275	ASD	Adults	Reversal	0.825
391792121294	TD	Adults	Reversal	0.55
396115729600	TD	Adults	Reversal	0.65
396868518028	ASD	Adults	Reversal	0.5
397669453786	ASD	Children	Reversal	0.625
405399264404	ASD	Adolescents	Reversal	0.45
405435900354	TD	Adults	Reversal	0.65
406025860813	ASD	Adults	Reversal	0.525
406361373838	ASD	Adults	Reversal	0.825
408451488786	ASD	Adults	Reversal	0.15
411132124107	ASD	Children	Reversal	0.6
411822073393	TD	Children	Reversal	0.35
412921193734	ASD	Adults	Reversal	0.6
413732647306	TD	Children	Reversal	0.45
414689264154	TD	Adolescents	Reversal	0.825
418598548438	ASD	Adults	Reversal	0.75
419673248476	ASD	Adults	Reversal	0.35
420380436494	ASD	Adults	Reversal	0.425
420448554158	TD	Adults	Reversal	0.85
422982644366	TD	Adolescents	Reversal	0.525
426078737578	TD	Adults	Reversal	0.475
428229074166	ASD	Adults	Reversal	0.525
429385763020	TD	Children	Reversal	0.575
429779641484	ASD	Adolescents	Reversal	0.425
432268037768	ASD	Children	Reversal	0.9
433036344712	ASD	Adolescents	Reversal	0.725
433167841299	TD	Adults	Reversal	0.575
434761922410	TD	Adults	Reversal	0.7
436491381614	ASD	Adolescents	Reversal	0.85
437304668226	ASD	Children	Reversal	0.425
441035330946	ASD	Adults	Reversal	0.825
441124095287	ASD	Adolescents	Reversal	0.325
444358027398	TD	Adults	Reversal	0.85
445106475225	ASD	Adolescents	Reversal	0.575
445512164596	ASD	Adolescents	Reversal	0.675
445780332688	ASD	Adolescents	Reversal	0.775
446120344225	TD	Adolescents	Reversal	0.875
446221388468	ASD	Adults	Reversal	0.8
449830790175	ASD	Adults	Reversal	0.5
450462317156	TD	Children	Reversal	0.625
453555274646	ASD	Children	Reversal	0.725
454273424775	ASD	Adolescents	Reversal	0.45
454459622182	TD	Children	Reversal	0.625
454592127953	ASD	Adults	Reversal	0.7
455281732924	TD	Children	Reversal	0.75
458470349372	ASD	Adolescents	Reversal	0.475
458831062503	TD	Adults	Reversal	0.55
458858673178	ASD	Adults	Reversal	0.45
460374103136	TD	Adolescents	Reversal	0.875
462911954430	ASD	Adults	Reversal	0.675
468030954687	ASD	Adolescents	Reversal	0.55
468580210800	ASD	Adolescents	Reversal	0.625
468615955074	ASD	Adults	Reversal	0.45
468991529680	ASD	Adolescents	Reversal	0.925
469607877557	TD	Adults	Reversal	0.925
476936933818	TD	Children	Reversal	0.6
477688074519	ASD	Adults	Reversal	0.7
477854191987	TD	Adolescents	Reversal	0.475
478958967391	ASD	Adults	Reversal	0.525
483862517771	TD	Children	Reversal	0.7
484678533147	ASD	Children	Reversal	0.975
488892266345	ASD	Adults	Reversal	0.65
490846599536	TD	Adolescents	Reversal	0.25
491908520267	ASD	Adolescents	Reversal	0.425
491998749681	ASD	Adults	Reversal	0.9
494344414167	TD	Adults	Reversal	0.925
495779827165	ASD	Adults	Reversal	0.75
495977626661	TD	Adults	Reversal	0.925
498184660603	ASD	Adolescents	Reversal	0.475
499308637502	ASD	Children	Reversal	0.45
499590008561	TD	Adolescents	Reversal	0.575
501458566432	ASD	Children	Reversal	0.65
501626394309	ASD	Adults	Reversal	0.925
502417524301	TD	Adolescents	Reversal	0.85
502611823201	TD	Children	Reversal	0.55
503004924812	ASD	Adults	Reversal	0.475
505116043261	TD	Adolescents	Reversal	0.85
505336529906	ASD	Children	Reversal	0.525
505506013383	TD	Adults	Reversal	0.875
506005238620	TD	Children	Reversal	0.85
507005869518	ASD	Adults	Reversal	0.675
507616263818	TD	Adolescents	Reversal	0.55
508346521563	ASD	Adolescents	Reversal	0.35
509985289516	TD	Adults	Reversal	0.95
510966986457	TD	Adolescents	Reversal	0.45
511140892831	ASD	Adults	Reversal	0.875
511141963906	ASD	Adolescents	Reversal	0.875
511270340855	ASD	Adolescents	Reversal	0.825
511856618487	TD	Adults	Reversal	0.95
513065156097	TD	Adolescents	Reversal	0.775
513286772808	TD	Adolescents	Reversal	0.8
514649804940	TD	Adults	Reversal	0.525
516084790842	TD	Adults	Reversal	0.9
517172152315	TD	Children	Reversal	0.7
517449688083	TD	Children	Reversal	0.725
521341248046	TD	Adults	Reversal	0.575
523002776648	TD	Children	Reversal	0.8
523946184842	ASD	Adolescents	Reversal	0.575
525150339506	ASD	Children	Reversal	0.525
530426937681	ASD	Adolescents	Reversal	0.45
530931968480	TD	Adults	Reversal	0.95
531126743336	TD	Adolescents	Reversal	0.425
532177189086	ASD	Adolescents	Reversal	0.55
538947876752	TD	Children	Reversal	0.85
538954407458	ASD	Children	Reversal	0.85
539182080335	TD	Adolescents	Reversal	0.95
541548272051	ASD	Adolescents	Reversal	0.6
541625141216	TD	Adolescents	Reversal	0.775
543584526796	ASD	Adolescents	Reversal	0.525
544359778864	ASD	Adults	Reversal	0.4
544491007190	TD	Children	Reversal	0.725
552396778923	ASD	Children	Reversal	0.5
556631722602	TD	Adults	Reversal	0.65
557458837363	ASD	Children	Reversal	0.525
557615482345	TD	Adolescents	Reversal	0.925
562732004399	TD	Adults	Reversal	0.8
567135708905	ASD	Adolescents	Reversal	0.75
567578893300	TD	Adults	Reversal	0.75
567841670723	ASD	Adolescents	Reversal	0.225
568975953542	TD	Children	Reversal	0.7
570954148543	TD	Adolescents	Reversal	0.75
573074876911	ASD	Adolescents	Reversal	0.45
577402110718	ASD	Adults	Reversal	0.5
577694186905	ASD	Adolescents	Reversal	0.525
578561818687	ASD	Children	Reversal	0.7
580428127991	ASD	Adolescents	Reversal	0.425
580649557859	TD	Adults	Reversal	0.9
581075264123	TD	Adolescents	Reversal	0.825
581934377616	ASD	Adolescents	Reversal	0.425
582048510514	ASD	Adults	Reversal	0.625
582348688781	ASD	Adolescents	Reversal	0.6
582509594026	TD	Children	Reversal	0.575
584224364936	ASD	Adults	Reversal	0.875
590707495613	TD	Adults	Reversal	0.875
594128872723	ASD	Children	Reversal	0.275
599197502428	ASD	Children	Reversal	0.5
600269564046	TD	Children	Reversal	0.6
601613922076	TD	Adults	Reversal	0.5
602177989471	TD	Adolescents	Reversal	0.7
602495883891	TD	Adults	Reversal	0.65
603979994833	ASD	Adolescents	Reversal	0.7
605316136288	ASD	Children	Reversal	0.65
607485356482	ASD	Children	Reversal	0.625
607680425439	ASD	Adolescents	Reversal	0.925
607877406727	ASD	Adults	Reversal	0.625
609966867439	ASD	Adults	Reversal	0.125
610073047327	ASD	Adults	Reversal	0.925
610444396645	TD	Children	Reversal	0.8
611237764697	ASD	Adults	Reversal	0.85
611482122018	ASD	Children	Reversal	0.65
613621265343	TD	Adolescents	Reversal	0.875
614910550100	ASD	Adolescents	Reversal	0.65
616502860312	ASD	Adolescents	Reversal	0.525
617711901244	ASD	Adults	Reversal	0.075
618085331302	ASD	Children	Reversal	0.6
620421203248	TD	Children	Reversal	0.7
622837550309	ASD	Adults	Reversal	0.85
623938317452	TD	Adults	Reversal	0.5
623965895133	TD	Children	Reversal	0.825
626243753720	ASD	Children	Reversal	0.575
628118917744	ASD	Adolescents	Reversal	0.675
629096132061	TD	Children	Reversal	0.825
630147348337	TD	Children	Reversal	0.375
631478805486	TD	Adolescents	Reversal	0.6
632587163208	ASD	Adults	Reversal	0.65
634792258018	ASD	Adolescents	Reversal	0.725
637425042204	TD	Adults	Reversal	0.875
638494573736	ASD	Adolescents	Reversal	0.55
639069170186	TD	Children	Reversal	0.725
639747247787	ASD	Adolescents	Reversal	0.3
640149993945	TD	Adults	Reversal	0.9
641775560377	TD	Adults	Reversal	0.825
642984348418	ASD	Children	Reversal	0.875
643156663623	ASD	Adults	Reversal	0.35
643270138807	TD	Children	Reversal	0.525
644050954441	TD	Adults	Reversal	0.675
645597444396	TD	Adolescents	Reversal	0.625
646013149986	TD	Adolescents	Reversal	0.875
646251362798	TD	Children	Reversal	0.425
647052125664	ASD	Children	Reversal	0.575
647902472227	ASD	Adolescents	Reversal	0.425
648242963723	ASD	Adults	Reversal	0.925
649033908533	TD	Adolescents	Reversal	0.875
649197039178	ASD	Children	Reversal	0.5
649700204468	ASD	Adults	Reversal	0.8
653262752197	ASD	Adolescents	Reversal	0.6
654120587069	TD	Adolescents	Reversal	0.3
656265432190	TD	Adolescents	Reversal	0.75
656616484637	ASD	Adolescents	Reversal	0.65
656813092207	ASD	Adolescents	Reversal	0.65
657896689200	TD	Adults	Reversal	0.95
658407271274	ASD	Adolescents	Reversal	0.4
665620090147	TD	Adults	Reversal	0.85
670787147591	TD	Adolescents	Reversal	0.8
671678197201	TD	Adolescents	Reversal	0.7
671747498321	ASD	Children	Reversal	0.6
672911578565	TD	Adults	Reversal	0.825
673926892942	TD	Adults	Reversal	0.75
675064758420	ASD	Adolescents	Reversal	0.375
676853354784	ASD	Adolescents	Reversal	0.875
678779993249	TD	Adults	Reversal	0.95
681998875857	ASD	Adults	Reversal	0.575
682151444267	ASD	Children	Reversal	0.55
684230267993	TD	Adolescents	Reversal	0.8
686924389939	ASD	Adolescents	Reversal	0.95
689261665273	ASD	Adolescents	Reversal	0.575
696531007913	TD	Children	Reversal	0.425
697229528974	ASD	Adolescents	Reversal	0.4
698589982809	ASD	Adults	Reversal	0.425
701626976547	ASD	Adults	Reversal	0.275
701950985712	ASD	Adults	Reversal	0.875
702091185251	TD	Adults	Reversal	0.925
702352941548	TD	Adolescents	Reversal	0.75
702382144710	ASD	Children	Reversal	0.5
703211913409	TD	Adolescents	Reversal	0.15
703255666588	TD	Adults	Reversal	0.825
704298963127	TD	Children	Reversal	0.675
704924865398	TD	Adults	Reversal	0.85
704955240966	TD	Adolescents	Reversal	0.5
705651941071	TD	Adults	Reversal	0.9
707755147111	TD	Adults	Reversal	0.725
712984812365	ASD	Children	Reversal	0.6
713675032670	TD	Adolescents	Reversal	0.725
713933341814	TD	Adults	Reversal	0.725
714993068392	TD	Children	Reversal	0.3
715170653504	ASD	Adults	Reversal	0.575
716041863832	ASD	Adolescents	Reversal	0.775
716396020667	TD	Adolescents	Reversal	0.25
716588902839	TD	Adults	Reversal	0.575
723172669817	TD	Adolescents	Reversal	0.95
730275532700	TD	Children	Reversal	0.65
730708437918	ASD	Adolescents	Reversal	0.725
733724982161	ASD	Adults	Reversal	0.625
734264787430	ASD	Adults	Reversal	0.525
740825039200	TD	Adolescents	Reversal	0.775
745090080912	TD	Adolescents	Reversal	0.8
745252660422	TD	Adolescents	Reversal	0.7
745295300976	ASD	Adults	Reversal	0.55
748485159342	TD	Adults	Reversal	0.8
749456093133	ASD	Adolescents	Reversal	0.675
749925290668	ASD	Adults	Reversal	0.5
750237143755	TD	Adults	Reversal	0.925
752965114156	ASD	Children	Reversal	0.625
755212054837	ASD	Children	Reversal	0.45
755866583506	ASD	Adults	Reversal	0.55
762238547096	TD	Adults	Reversal	0.65
762580096326	TD	Children	Reversal	0.675
762689081855	ASD	Children	Reversal	0.7
763795027153	ASD	Adolescents	Reversal	0.425
765108666426	TD	Adolescents	Reversal	0.6
765375701704	TD	Children	Reversal	0.875
767491931913	ASD	Children	Reversal	0.525
767704605391	TD	Adolescents	Reversal	0.9
772929362868	ASD	Adults	Reversal	0.775
773995512885	ASD	Adults	Reversal	0.775
778284577230	ASD	Adolescents	Reversal	0.525
780626155930	ASD	Children	Reversal	0.675
781168464860	TD	Adults	Reversal	0.5
781251114802	TD	Adolescents	Reversal	0.575
782827516534	TD	Children	Reversal	0.475
783216376588	TD	Adults	Reversal	0.9
786319186444	ASD	Adults	Reversal	0.675
787450371980	ASD	Adults	Reversal	0.575
791166201177	ASD	Adults	Reversal	0.675
794341742183	TD	Adults	Reversal	0.475
795177685647	TD	Children	Reversal	0.5
795292602017	TD	Children	Reversal	0.525
795624960885	TD	Adults	Reversal	0.475
795681016332	ASD	Adults	Reversal	0.875
804084059971	TD	Children	Reversal	0.425
805911600984	TD	Children	Reversal	0.65
808844437982	TD	Adults	Reversal	0.9
809014550718	ASD	Adolescents	Reversal	0.65
810072092902	ASD	Children	Reversal	0.425
811366047947	ASD	Adults	Reversal	0.5
812807172065	TD	Adolescents	Reversal	0.625
814229018914	ASD	Adults	Reversal	0.625
815057220914	TD	Adolescents	Reversal	0.4
816806068146	ASD	Children	Reversal	0.625
821176327260	TD	Children	Reversal	0.55
822693246646	TD	Adults	Reversal	0.65
823483329496	TD	Adults	Reversal	0.425
825394121668	ASD	Adolescents	Reversal	0.4
826746991440	ASD	Adolescents	Reversal	0.475
826817331038	ASD	Children	Reversal	0.5
829426540874	ASD	Adults	Reversal	0.825
830041143266	ASD	Adults	Reversal	0.35
831052109090	TD	Adolescents	Reversal	0.8
832569428144	ASD	Adolescents	Reversal	0.375
832808896247	ASD	Adults	Reversal	0.925
837417191027	TD	Adults	Reversal	0.625
837561254746	TD	Adults	Reversal	0.625
839017892923	TD	Adolescents	Reversal	0.65
839824620776	TD	Adolescents	Reversal	0.4
839932161550	ASD	Adults	Reversal	0.35
841820491031	TD	Adults	Reversal	0.6
841958655769	TD	Adults	Reversal	0.85
842711675738	ASD	Children	Reversal	0.525
843192037159	ASD	Adults	Reversal	0.475
843304999299	TD	Adolescents	Reversal	0.825
846396767856	ASD	Adults	Reversal	0.425
847130083258	ASD	Children	Reversal	0.55
851468609152	ASD	Adults	Reversal	0.75
853454785382	TD	Children	Reversal	0.65
854378527154	ASD	Children	Reversal	0.6
854861459174	TD	Adolescents	Reversal	0.675
855494225893	ASD	Adults	Reversal	0.375
860914119337	ASD	Adolescents	Reversal	0.475
862103265427	TD	Adults	Reversal	0.375
867116024936	ASD	Adults	Reversal	0.725
867989723800	TD	Children	Reversal	0.875
868831578350	ASD	Adolescents	Reversal	0.525
869163187754	ASD	Adults	Reversal	0.65
869535528494	ASD	Adults	Reversal	0.425
869635923320	ASD	Children	Reversal	0.6
869741967061	TD	Adults	Reversal	0.725
870124836397	TD	Adolescents	Reversal	0.875
870798458027	TD	Adults	Reversal	0.85
870857776103	TD	Adults	Reversal	0.775
871560567483	TD	Children	Reversal	0.525
871716846350	ASD	Adolescents	Reversal	0.8
871752256167	ASD	Adults	Reversal	0.45
872210259236	TD	Adolescents	Reversal	0.5
872865125489	TD	Children	Reversal	0.525
877595825879	ASD	Adults	Reversal	0.85
879699932406	ASD	Children	Reversal	0.825
880387463235	ASD	Adolescents	Reversal	0.65
881324181111	ASD	Adolescents	Reversal	0.725
881402799178	ASD	Adolescents	Reversal	0.575
881493409213	TD	Children	Reversal	0.5
882596425885	ASD	Adolescents	Reversal	0.875
883394863708	ASD	Adolescents	Reversal	0.225
884046589633	TD	Adolescents	Reversal	0.375
887011311901	TD	Adolescents	Reversal	0.575
888488339255	TD	Adults	Reversal	0.4
891141962737	TD	Adolescents	Reversal	0.7
893122266564	TD	Adults	Reversal	0.925
893208421469	TD	Adolescents	Reversal	0.625
896169420400	TD	Children	Reversal	0.725
896963234020	TD	Children	Reversal	0.7
897248836608	TD	Adults	Reversal	0.85
897504950304	ASD	Children	Reversal	0.725
899315846574	ASD	Adolescents	Reversal	0.55
899801407334	ASD	Children	Reversal	0.85
901406604818	TD	Adults	Reversal	0.575
903795797832	ASD	Adolescents	Reversal	0.475
908674294639	ASD	Adults	Reversal	0.775
908722914011	ASD	Adults	Reversal	0.9
911363863036	ASD	Children	Reversal	0.875
916074864275	ASD	Adults	Reversal	0.875
920590066881	ASD	Adults	Reversal	0.85
923908026564	ASD	Children	Reversal	0.675
924898223873	ASD	Adults	Reversal	0.375
927090337769	ASD	Adults	Reversal	0.7
928192954187	ASD	Adults	Reversal	0.95
929367768579	ASD	Children	Reversal	0.575
935036952888	ASD	Adults	Reversal	0.35
935602774297	TD	Adults	Reversal	0.7
942412768004	ASD	Adults	Reversal	0.35
942911490704	ASD	Children	Reversal	0.5
943052269428	TD	Adolescents	Reversal	0.525
943077068306	TD	Adolescents	Reversal	0.575
947449494863	TD	Adults	Reversal	0.775
948879559425	ASD	Children	Reversal	0.725
949919986568	TD	Adolescents	Reversal	0.425
951201842005	TD	Adults	Reversal	0.925
955634127896	ASD	Adolescents	Reversal	0.675
955691864151	ASD	Adults	Reversal	0.45
955846444559	ASD	Adults	Reversal	0.95
957353099912	TD	Adults	Reversal	0.375
958654301897	TD	Adults	Reversal	0.6
964420882446	ASD	Children	Reversal	0.75
965298631661	TD	Adolescents	Reversal	0.925
965502613428	TD	Adolescents	Reversal	0.725
966444082202	ASD	Adolescents	Reversal	0.575
967054049535	ASD	Adults	Reversal	0.7
968176942032	TD	Adults	Reversal	0.475
971064170845	ASD	Adults	Reversal	0.775
973745688281	TD	Adolescents	Reversal	0.85
975181157252	TD	Children	Reversal	0.525
975493741410	ASD	Adults	Reversal	0.8
976537183752	ASD	Adolescents	Reversal	0.275
978147973273	TD	Children	Reversal	0.65
980380935550	ASD	Adolescents	Reversal	0.5
980407747799	TD	Adults	Reversal	0.575
981843419748	ASD	Adults	Reversal	0.3
984936877352	TD	Adults	Reversal	0.4
985195424662	ASD	Adults	Reversal	0.575
988758069798	ASD	Children	Reversal	0.7
989524720202	ASD	Adults	Reversal	0.65
990040441082	ASD	Adults	Reversal	0.825
990822957437	ASD	Adults	Reversal	0.775
991781762590	TD	Adults	Reversal	0.725
992647735985	ASD	Adults	Reversal	0.6
993760603400	TD	Adults	Reversal	0.525
997038807877	ASD	Adolescents	Reversal	0.575
998970787658	ASD	Adults	Reversal	0.25
999883621045	ASD	Adults	Reversal	0.425

## Sheet: Fig 2C-E
subjects	diag_group	age_group	prop_perE	WS.all	LS.all
100693509718	TD	Adults	0.5	0.775	0.589744
101129844643	TD	Children	0.4	0.558824	0.622222
101900205031	ASD	Children	0.2	0.863636	0.685714
104324981539	ASD	Adolescents	0.425	0.386364	0.485714
107356654390	ASD	Adolescents	0.05	0.948276	0.190476
107501679619	ASD	Children	0.375	0.531915	0.4375
109057020142	ASD	Adolescents	0.15	0.583333	0.677419
109182897329	ASD	Adults	0.2	0.825	0.871795
109314636234	ASD	Children	0.425	0.545455	0.428571
111297432251	ASD	Adults	0.1	1	0.0555556
112152703248	ASD	Children	0.575	0.659091	0.542857
112250651739	ASD	Adults	0.05	0.983051	0.2
112353982965	ASD	Adolescents	0.275	0.636364	0.657143
113902830642	ASD	Children	0.225	0.617021	0.65625
114414660031	TD	Adolescents	0.475	0.580645	0.6875
115677420583	TD	Adolescents	0.125	0.982759	0.190476
118194667229	ASD	Adolescents	0.475	0.710526	0.560976
118910793563	TD	Adolescents	0.125	0.983051	0.1
123709183152	TD	Adolescents	0.05	0.865385	0.666667
123942366629	ASD	Adults	0.05	0.982456	0.363636
124737109801	ASD	Adolescents	0.15	0.86	0.62069
127510187827	TD	Adults	0.125	1	0.0526316
130442593612	ASD	Adolescents	0.375	0.826087	0.575758
132297073493	TD	Adults	0.175	0.925926	0.28
136536288793	ASD	Adults	0.05	0.925926	0.44
137282891018	TD	Children	0.35	0.88	0.241379
141031925901	ASD	Adolescents	0.225	0.604167	0.548387
141793096301	ASD	Adults	0.125	0.836364	0.416667
144831247766	TD	Adults	0.625	0.617647	0.488889
145098407477	TD	Adults	0.675	0.825	0.384615
145899409424	TD	Adults	0.1	0.82	0.62069
149668037941	ASD	Adults	0.15	0.604167	0.612903
150761304327	ASD	Children	0.275	0.452381	0.486486
152479781222	ASD	Adolescents	0.05	0.886792	0.5
153562611492	TD	Adolescents	0.425	0.55	0.589744
156266822057	ASD	Children	0.325	0.613636	0.685714
157057245454	ASD	Adults	0.1	0.983333	0.210526
157130105776	ASD	Adults	0.275	0.901961	0.357143
157923026370	ASD	Adolescents	0.375	0.7	0.538462
158414641992	ASD	Children	0.2	0.522727	0.514286
158575356558	TD	Adolescents	0.15	0.982456	0.181818
159609609900	TD	Adults	0.275	0.512195	0.605263
160054811236	ASD	Adolescents	0.55	0.625	0.564103
160293273948	TD	Children	0.175	0.816327	0.466667
161926513236	ASD	Adolescents	0.525	0.744186	0.444444
162000603879	ASD	Adults	0.5	0.75	0.514286
166001935037	ASD	Children	0.125	0.679245	0.461538
166942277585	TD	Children	0.05	1	0.25
169356641606	TD	Children	0.325	0.675	0.615385
171442086801	ASD	Children	0.6	0.44186	0.361111
175673514462	TD	Adolescents	0.05	0.943396	0.538462
175721011373	ASD	Adolescents	0.1	0.983051	0.2
177800559886	ASD	Adolescents	0.35	0.516129	0.625
178105062231	ASD	Adolescents	0.05	0.982143	0.347826
181254963534	ASD	Adolescents	0.15	0.86	0.62069
181963433776	ASD	Adults	0.325	0.891304	0.666667
182470933796	ASD	Adults	0.075	0.756098	0.552632
183456420392	ASD	Adults	0.05	0.982143	0.347826
184436430559	TD	Adolescents	0.05	0.982143	0.434783
185048685294	TD	Adolescents	0.5	0.690476	0.648649
186014141169	TD	Adolescents	0.15	0.736842	0.658537
188048341660	TD	Adolescents	0.175	0.833333	0.4
195056918956	ASD	Children	0.275	0.717949	0.525
195924035910	ASD	Adolescents	0.325	0.521739	0.363636
196084871273	TD	Adults	0.05	0.909091	0.333333
196526905399	ASD	Children	0.1	0.808511	0.8125
198048766808	TD	Children	0.275	0.673913	0.606061
198955934445	ASD	Adults	0.3	0.787234	0.59375
199958815887	ASD	Adolescents	0.2	0.818182	0.458333
200472210738	ASD	Adults	0	0.956522	0.818182
201781530814	TD	Children	0.35	0.744186	0.555556
202887019892	ASD	Adults	0.05	1	0.15
204078341146	TD	Adolescents	0.075	0.948276	0.0952381
206523187654	ASD	Adults	0.2	0.982456	0.181818
209666958265	TD	Adults	0.1	0.964912	0.318182
215510983147	ASD	Adolescents	0.075	0.95	0.105263
217861104942	ASD	Adults	0	0.74	0.551724
219811218558	ASD	Adolescents	0.175	0.944444	0.4
220295159492	TD	Adolescents	0.05	1	0.304348
220947892915	ASD	Children	0.325	0.843137	0.357143
224830515714	TD	Adolescents	0.1	0.854545	0.333333
225718634848	TD	Adults	0.025	0.788462	0.592593
227007190710	TD	Adults	0.05	0.85	0.315789
229219433754	TD	Adolescents	0.05	1	0.157895
229951973089	TD	Adolescents	0.225	0.703704	0.56
230568388344	ASD	Children	0.25	0.62963	0.44
232366221199	TD	Children	0.525	0.488889	0.588235
234602244411	ASD	Children	0.3	0.666667	0.697674
235350958604	TD	Adolescents	0.3	0.895833	0.451613
236256460571	ASD	Adolescents	0.05	0.946429	0.347826
239191121558	ASD	Adolescents	0.175	0.851064	0.5
239352843676	ASD	Adolescents	0.2	0.6	0.794118
240882777282	ASD	Children	0.475	0.59375	0.531915
243617148831	TD	Adolescents	0.1	0.666667	0.677419
248676767882	ASD	Adults	0.4	0.75	0.666667
250798494359	TD	Adolescents	0.05	0.982759	0.285714
251317189021	ASD	Adults	0.75	0.853659	0.263158
254706791256	TD	Children	0.325	0.452381	0.675676
256029070030	ASD	Children	0.4	0.666667	0.675
257678491670	TD	Adults	0.275	1	0.0434783
259866841106	ASD	Adolescents	0.05	1	0.238095
260851850826	ASD	Children	0.4	0.394737	0.512195
261140684101	ASD	Adolescents	0.35	0.744186	0.527778
261561076993	ASD	Children	0.225	0.545455	0.514286
261811283182	ASD	Adolescents	0.4	0.5	0.371429
265025813179	TD	Adolescents	0.325	0.571429	0.459459
266986401377	ASD	Children	0	0.87234	0.71875
268166735779	ASD	Adolescents	0.375	0.622222	0.529412
268576463815	ASD	Children	0.15	0.924528	0.5
268808354269	ASD	Adults	0.1	1	0.0555556
270482106649	ASD	Adults	0.1	0.925926	0.52
272840296620	ASD	Children	0.275	0.636364	0.457143
275900515562	TD	Children	0.475	0.675	0.564103
276613040319	ASD	Adolescents	0.35	0.697674	0.611111
277866455055	ASD	Adults	0.3	0.634146	0.631579
278212296453	ASD	Adults	0.1	1	0.157895
279317040809	ASD	Adolescents	0.35	0.756757	0.714286
282946437585	TD	Adolescents	0.15	0.632653	0.733333
300806232821	ASD	Adolescents	0.175	0.78	0.62069
302455658944	ASD	Adolescents	0.225	0.785714	0.391304
304418982742	ASD	Adults	0.05	1	0.157895
306895678001	TD	Adults	0.15	0.92	0.655172
307365682603	ASD	Children	0.175	0.617021	0.59375
307860293305	TD	Children	0.1	0.983051	0.2
308337626668	TD	Children	0.3	0.785714	0.648649
308985002572	ASD	Children	0.425	0.674419	0.527778
315910414581	ASD	Children	0.675	0.560976	0.368421
317404610400	TD	Children	0.4	0.645833	0.451613
317719510819	TD	Adolescents	0.175	0.921569	0.392857
318221639781	ASD	Adolescents	0.4	0.571429	0.5
320580883246	ASD	Adolescents	0.55	0.692308	0.375
321080795679	TD	Children	0.4	0.571429	0.409091
321466110510	ASD	Children	0.125	0.980392	0.357143
322708064836	TD	Adults	0.05	1	0.25
323195490394	ASD	Adults	0.425	0.744681	0.59375
325027333124	ASD	Adults	0.175	0.79661	0.25
325322132011	ASD	Adults	0.35	0.439024	0.605263
326008453591	ASD	Children	0.4	0.595238	0.621622
327288335476	ASD	Adults	0.5	0.692308	0.45
327760655614	TD	Adults	0.15	0.957447	0.84375
328571212222	TD	Adults	0.2	0.733333	0.617647
331443624857	TD	Adults	0.375	0.6875	0.645161
332078642120	TD	Adolescents	0.3	0.658537	0.684211
333206458303	ASD	Children	0.45	0.552632	0.560976
336598049412	TD	Adults	0.325	0.744186	0.611111
336995982925	TD	Adults	0.125	1	0.238095
339304620783	TD	Adults	0.2	0.894737	0.227273
340836571839	ASD	Children	0.575	0.72093	0.416667
342222286650	TD	Children	0.35	0.473684	0.512195
345267595552	TD	Adults	0.375	0.816327	0.4
347433880698	ASD	Adults	0.425	0.613636	0.514286
353148112942	ASD	Adolescents	0.125	0.65	0.105263
358814750714	TD	Adolescents	0.2	0.960784	0.392857
359009787195	TD	Adults	0.175	0.983051	0.2
366217057897	ASD	Adults	0.325	0.645161	0.604167
368009590945	ASD	Children	0.275	0.790698	0.611111
373305626861	ASD	Adolescents	0.45	0.513514	0.52381
375546130381	TD	Adolescents	0.125	1	0.130435
377573175891	ASD	Adolescents	0.1	0.966102	0.15
377617591969	ASD	Adolescents	0.575	0.857143	0.477273
377961354536	ASD	Adolescents	0.2	0.87234	0.59375
378195533007	ASD	Adolescents	0.15	0.980769	0.444444
379518485485	ASD	Adolescents	0.175	0.652174	0.545455
381650671820	TD	Children	0.05	0.982759	0.285714
382296646067	ASD	Adolescents	0.2	0.946429	0.434783
382485990931	TD	Children	0.05	0.949153	0.3
384432945539	ASD	Children	0.2	0.533333	0.470588
385047510575	TD	Adolescents	0.425	0.511628	0.666667
386004477445	TD	Adolescents	0.425	0.846154	0.575
387103247866	TD	Adolescents	0.1	1	0.238095
388343881755	ASD	Adolescents	0.05	0.88	0.448276
388422329713	ASD	Adults	0.05	0.958333	0.548387
388735390040	TD	Adolescents	0.325	0.88	0.482759
389202687565	ASD	Adults	0.125	0.693878	0.533333
391549922275	ASD	Adults	0.15	1	0.142857
391792121294	TD	Adults	0.375	0.853659	0.5
396115729600	TD	Adults	0.325	0.666667	0.28
396868518028	ASD	Adults	0.45	0.622642	0.346154
397669453786	ASD	Children	0.225	0.704545	0.6
405399264404	ASD	Adolescents	0.425	0.609756	0.605263
405435900354	TD	Adults	0.225	0.647059	0.5
406025860813	ASD	Adults	0.25	0.533333	0.647059
406361373838	ASD	Adults	0.175	0.982143	0.26087
408451488786	ASD	Adults	0.825	0.625	0.333333
411132124107	ASD	Children	0.175	0.578947	0.609756
411822073393	TD	Children	0.5	0.459459	0.52381
412921193734	ASD	Adults	0.15	0.681818	0.6
413732647306	TD	Children	0.325	0.435897	0.6
414689264154	TD	Adolescents	0.05	0.862745	0.571429
418598548438	ASD	Adults	0.175	0.84	0.448276
419673248476	ASD	Adults	0.525	0.818182	0.485714
420380436494	ASD	Adults	0.5	0.27027	0.404762
420448554158	TD	Adults	0.1	0.833333	0.483871
422982644366	TD	Adolescents	0.275	0.571429	0.513514
426078737578	TD	Adults	0.4	0.612245	0.633333
428229074166	ASD	Adults	0.4	0.697674	0.444444
429385763020	TD	Children	0.325	0.837209	0.611111
429779641484	ASD	Adolescents	0.45	0.666667	0.675676
432268037768	ASD	Children	0.05	1	0.6
433036344712	ASD	Adolescents	0.2	0.711538	0.37037
433167841299	TD	Adults	0.3	0.755556	0.470588
434761922410	TD	Adults	0.175	0.98	0.482759
436491381614	ASD	Adolescents	0.1	0.982143	0.347826
437304668226	ASD	Children	0.45	0.790698	0.638889
441035330946	ASD	Adults	0.15	0.898305	0.15
441124095287	ASD	Adolescents	0.65	0.571429	0.432432
444358027398	TD	Adults	0.1	0.910714	0.347826
445106475225	ASD	Adolescents	0.25	0.5	0.657143
445512164596	ASD	Adolescents	0.15	0.647059	0.714286
445780332688	ASD	Adolescents	0.05	0.622642	0.653846
446120344225	TD	Adolescents	0.125	0.981481	0.32
446221388468	ASD	Adults	0.05	0.792453	0.538462
449830790175	ASD	Adults	0.425	0.857143	0.366667
450462317156	TD	Children	0.125	0.52381	0.621622
453555274646	ASD	Children	0.25	0.76087	0.363636
454273424775	ASD	Adolescents	0.5	0.684211	0.585366
454459622182	TD	Children	0.225	0.804348	0.606061
454592127953	ASD	Adults	0.15	0.785714	0.756757
455281732924	TD	Children	0.125	0.803571	0.347826
458470349372	ASD	Adolescents	0.325	0.65	0.666667
458831062503	TD	Adults	0.325	0.902439	0.605263
458858673178	ASD	Adults	0.375	0.744186	0.555556
460374103136	TD	Adolescents	0.1	0.912281	0.272727
462911954430	ASD	Adults	0.25	0.901961	0.5
468030954687	ASD	Adolescents	0.4	0.837209	0.416667
468580210800	ASD	Adolescents	0.275	0.673469	0.7
468615955074	ASD	Adults	0.5	0.897959	0.333333
468991529680	ASD	Adolescents	0.025	0.932203	0.3
469607877557	TD	Adults	0.05	0.982456	0.363636
476936933818	TD	Children	0.325	0.674419	0.583333
477688074519	ASD	Adults	0.2	0.784314	0.571429
477854191987	TD	Adolescents	0.475	0.727273	0.542857
478958967391	ASD	Adults	0.375	0.725	0.615385
483862517771	TD	Children	0.2	0.677966	0.4
484678533147	ASD	Children	0	0.88	0.448276
488892266345	ASD	Adults	0.225	0.685185	0.48
490846599536	TD	Adolescents	0.675	0.75	0.371429
491908520267	ASD	Adolescents	0.45	0.578947	0.585366
491998749681	ASD	Adults	0.05	0.965517	0.238095
494344414167	TD	Adults	0.05	0.963636	0.375
495779827165	ASD	Adults	0.2	0.893617	0.4375
495977626661	TD	Adults	0.05	1	0.157895
498184660603	ASD	Adolescents	0.5	0.833333	0.419355
499308637502	ASD	Children	0.45	0.434783	0.545455
499590008561	TD	Adolescents	0.4	0.962963	0.12
501458566432	ASD	Children	0.225	0.73913	0.575758
501626394309	ASD	Adults	0.05	1	0.25
502417524301	TD	Adolescents	0.1	0.962963	0.44
502611823201	TD	Children	0.25	0.714286	0.648649
503004924812	ASD	Adults	0.45	0.575	0.487179
505116043261	TD	Adolescents	0.05	0.88	0.586207
505336529906	ASD	Children	0.375	0.875	0.615385
505506013383	TD	Adults	0.125	1	0.142857
506005238620	TD	Children	0.125	0.941176	0.571429
507005869518	ASD	Adults	0.25	0.722222	0.48
507616263818	TD	Adolescents	0.275	0.73913	0.606061
508346521563	ASD	Adolescents	0.55	0.454545	0.478261
509985289516	TD	Adults	0.05	0.983333	0.105263
510966986457	TD	Adolescents	0.5	0.522727	0.428571
511140892831	ASD	Adults	0.05	0.982143	0.434783
511141963906	ASD	Adolescents	0.1	0.982456	0.272727
511270340855	ASD	Adolescents	0.175	0.90566	0.384615
511856618487	TD	Adults	0.05	1	0.0555556
513065156097	TD	Adolescents	0.1	0.981818	0.5
513286772808	TD	Adolescents	0.15	0.925926	0.44
514649804940	TD	Adults	0.375	0.688889	0.735294
516084790842	TD	Adults	0.1	1	0.0555556
517172152315	TD	Children	0.225	0.693878	0.4
517449688083	TD	Children	0.05	0.571429	0.766667
521341248046	TD	Adults	0.325	0.604651	0.527778
523002776648	TD	Children	0.05	0.727273	0.5
523946184842	ASD	Adolescents	0.2	0.547619	0.810811
525150339506	ASD	Children	0.35	0.52381	0.621622
530426937681	ASD	Adolescents	0.45	0.833333	0.540541
530931968480	TD	Adults	0.05	0.907407	0.32
531126743336	TD	Adolescents	0.5	0.756757	0.619048
532177189086	ASD	Adolescents	0.4	0.648649	0.428571
538947876752	TD	Children	0.1	0.981818	0.416667
538954407458	ASD	Children	0.1	0.903846	0.518519
539182080335	TD	Adolescents	0.05	1	0.0555556
541548272051	ASD	Adolescents	0.325	0.673913	0.545455
541625141216	TD	Adolescents	0.1	0.773585	0.5
543584526796	ASD	Adolescents	0.375	0.521739	0.515152
544359778864	ASD	Adults	0.475	0.74359	0.6
544491007190	TD	Children	0.125	0.695652	0.69697
552396778923	ASD	Children	0.325	0.521739	0.545455
556631722602	TD	Adults	0.275	0.617021	0.40625
557458837363	ASD	Children	0.375	0.886364	0.542857
557615482345	TD	Adolescents	0.05	0.982759	0.285714
562732004399	TD	Adults	0.125	0.872727	0.333333
567135708905	ASD	Adolescents	0.125	0.942308	0.555556
567578893300	TD	Adults	0.25	0.875	0.419355
567841670723	ASD	Adolescents	0.75	0.977273	0.2
568975953542	TD	Children	0.15	0.595238	0.594595
570954148543	TD	Adolescents	0.1	0.844444	0.705882
573074876911	ASD	Adolescents	0.45	0.533333	0.382353
577402110718	ASD	Adults	0.35	0.565217	0.606061
577694186905	ASD	Adolescents	0.4	0.772727	0.571429
578561818687	ASD	Children	0.175	0.877551	0.766667
580428127991	ASD	Adolescents	0.55	0.733333	0.529412
580649557859	TD	Adults	0.05	0.967213	0.166667
581075264123	TD	Adolescents	0.125	0.982759	0.190476
581934377616	ASD	Adolescents	0.55	0.735294	0.311111
582048510514	ASD	Adults	0.225	0.66	0.586207
582348688781	ASD	Adolescents	0.1	0.466667	0.617647
582509594026	TD	Children	0.3	0.738095	0.648649
584224364936	ASD	Adults	0.125	0.982759	0.190476
590707495613	TD	Adults	0.125	0.983051	0.1
594128872723	ASD	Children	0.675	0.525	0.461538
599197502428	ASD	Children	0.25	0.459459	0.5
600269564046	TD	Children	0.175	0.65	0.692308
601613922076	TD	Adults	0.325	0.634615	0.555556
602177989471	TD	Adolescents	0.175	0.764706	0.678571
602495883891	TD	Adults	0.15	0.45098	0.607143
603979994833	ASD	Adolescents	0.225	0.672727	0.375
605316136288	ASD	Children	0.225	0.907407	0.48
607485356482	ASD	Children	0.2	0.619048	0.72973
607680425439	ASD	Adolescents	0.05	0.981132	0.615385
607877406727	ASD	Adults	0.2	0.542857	0.522727
609966867439	ASD	Adults	0.875	0.829268	0.131579
610073047327	ASD	Adults	0.05	0.981818	0.5
610444396645	TD	Children	0.1	0.886792	0.538462
611237764697	ASD	Adults	0.125	0.925926	0.36
611482122018	ASD	Children	0.125	0.586957	0.606061
613621265343	TD	Adolescents	0.1	0.947368	0.181818
614910550100	ASD	Adolescents	0.275	0.725	0.666667
616502860312	ASD	Adolescents	0.375	0.571429	0.568182
617711901244	ASD	Adults	0.925	0.974359	0.15
618085331302	ASD	Children	0.3	0.659574	0.625
620421203248	TD	Children	0.125	0.714286	0.5
622837550309	ASD	Adults	0.05	0.9	0.263158
623938317452	TD	Adults	0.325	0.575	0.589744
623965895133	TD	Children	0.125	0.945455	0.25
626243753720	ASD	Children	0.25	0.710526	0.634146
628118917744	ASD	Adolescents	0.225	0.884615	0.407407
629096132061	TD	Children	0.125	0.7	0.315789
630147348337	TD	Children	0.55	0.613636	0.371429
631478805486	TD	Adolescents	0.275	0.826087	0.636364
632587163208	ASD	Adults	0.275	0.78	0.62069
634792258018	ASD	Adolescents	0.175	0.914894	0.65625
637425042204	TD	Adults	0.1	0.948276	0.190476
638494573736	ASD	Adolescents	0.3	0.564103	0.475
639069170186	TD	Children	0.1	0.536585	0.578947
639747247787	ASD	Adolescents	0.675	0.675	0.384615
640149993945	TD	Adults	0.1	1	0.0555556
641775560377	TD	Adults	0.125	0.929825	0.318182
642984348418	ASD	Children	0.05	0.897959	0.4
643156663623	ASD	Adults	0.55	0.555556	0.511628
643270138807	TD	Children	0.35	0.55814	0.777778
644050954441	TD	Adults	0.15	0.886364	0.857143
645597444396	TD	Adolescents	0.275	0.73913	0.515152
646013149986	TD	Adolescents	0.075	0.932203	0.15
646251362798	TD	Children	0.5	0.586957	0.333333
647052125664	ASD	Children	0.15	0.543478	0.636364
647902472227	ASD	Adolescents	0.5	0.694444	0.581395
648242963723	ASD	Adults	0.05	1	0.25
649033908533	TD	Adolescents	0.125	1	0.318182
649197039178	ASD	Children	0.45	0.911111	0.382353
649700204468	ASD	Adults	0.1	0.772727	0.6
653262752197	ASD	Adolescents	0.225	0.723404	0.53125
654120587069	TD	Adolescents	0.625	0.727273	0.428571
656265432190	TD	Adolescents	0.2	0.890909	0.291667
656616484637	ASD	Adolescents	0.25	0.636364	0.657143
656813092207	ASD	Adolescents	0.225	0.638298	0.625
657896689200	TD	Adults	0.05	1	0.0555556
658407271274	ASD	Adolescents	0.525	0.568182	0.571429
665620090147	TD	Adults	0.05	0.842105	0.363636
670787147591	TD	Adolescents	0.075	0.77193	0.545455
671678197201	TD	Adolescents	0.175	0.568627	0.607143
671747498321	ASD	Children	0.225	0.527273	0.333333
672911578565	TD	Adults	0.15	0.982143	0.26087
673926892942	TD	Adults	0.2	0.87037	0.4
675064758420	ASD	Adolescents	0.6	0.744186	0.444444
676853354784	ASD	Adolescents	0.1	0.921569	0.392857
678779993249	TD	Adults	0.05	0.929825	0.318182
681998875857	ASD	Adults	0.25	0.5	0.628571
682151444267	ASD	Children	0.3	0.644444	0.588235
684230267993	TD	Adolescents	0.05	0.781818	0.458333
686924389939	ASD	Adolescents	0	0.833333	0.4
689261665273	ASD	Adolescents	0.3	0.736842	0.731707
696531007913	TD	Children	0.4	0.413043	0.787879
697229528974	ASD	Adolescents	0.525	0.761905	0.567568
698589982809	ASD	Adults	0.475	0.780488	0.394737
701626976547	ASD	Adults	0.675	0.512821	0.4
701950985712	ASD	Adults	0.125	0.982456	0.272727
702091185251	TD	Adults	0.05	1	0.409091
702352941548	TD	Adolescents	0.15	0.888889	0.36
702382144710	ASD	Children	0.375	0.555556	0.617647
703211913409	TD	Adolescents	0.85	0.666667	0.27907
703255666588	TD	Adults	0.1	0.923077	0.407407
704298963127	TD	Children	0.25	0.816327	0.433333
704924865398	TD	Adults	0.125	0.811321	0.269231
704955240966	TD	Adolescents	0.325	0.568627	0.464286
705651941071	TD	Adults	0.05	0.907407	0.56
707755147111	TD	Adults	0.125	0.82	0.482759
712984812365	ASD	Children	0.2	0.8	0.764706
713675032670	TD	Adolescents	0.275	0.672727	0.125
713933341814	TD	Adults	0.075	0.66	0.758621
714993068392	TD	Children	0.7	0.885714	0.409091
715170653504	ASD	Adults	0.3	0.735849	0.5
716041863832	ASD	Adolescents	0.15	0.695652	0.515152
716396020667	TD	Adolescents	0.725	0.775	0.384615
716588902839	TD	Adults	0.35	0.763158	0.536585
723172669817	TD	Adolescents	0.05	0.982456	0.363636
730275532700	TD	Children	0.25	0.75	0.612903
730708437918	ASD	Adolescents	0.15	0.836735	0.5
733724982161	ASD	Adults	0.15	0.590909	0.6
734264787430	ASD	Adults	0.325	0.642857	0.648649
740825039200	TD	Adolescents	0.1	0.809524	0.675676
745090080912	TD	Adolescents	0.15	0.923077	0.407407
745252660422	TD	Adolescents	0.275	0.851852	0.36
745295300976	ASD	Adults	0.4	0.795455	0.457143
748485159342	TD	Adults	0.175	0.793103	0.238095
749456093133	ASD	Adolescents	0.225	0.704545	0.571429
749925290668	ASD	Adults	0.425	0.795455	0.514286
750237143755	TD	Adults	0.05	0.983051	0.2
752965114156	ASD	Children	0.175	0.531915	0.59375
755212054837	ASD	Children	0.425	0.435897	0.65
755866583506	ASD	Adults	0.375	1	0.451613
762238547096	TD	Adults	0.125	0.591837	0.6
762580096326	TD	Children	0.2	0.64	0.586207
762689081855	ASD	Children	0.225	0.784314	0.428571
763795027153	ASD	Adolescents	0.55	0.803922	0.392857
765108666426	TD	Adolescents	0.225	0.74	0.551724
765375701704	TD	Children	0.1	0.964286	0.304348
767491931913	ASD	Children	0.35	0.826087	0.606061
767704605391	TD	Adolescents	0.05	0.982759	0.285714
772929362868	ASD	Adults	0	0.96	0.724138
773995512885	ASD	Adults	0.05	0.857143	0.478261
778284577230	ASD	Adolescents	0.3	0.615385	0.575
780626155930	ASD	Children	0.125	0.644444	0.617647
781168464860	TD	Adults	0.45	0.822222	0.558824
781251114802	TD	Adolescents	0.325	0.571429	0.466667
782827516534	TD	Children	0.3	0.666667	0.675
783216376588	TD	Adults	0.1	1	0.157895
786319186444	ASD	Adults	0.225	0.941176	0.428571
787450371980	ASD	Adults	0.2	0.659574	0.625
791166201177	ASD	Adults	0.275	0.795918	0.566667
794341742183	TD	Adults	0.275	0.738095	0.756757
795177685647	TD	Children	0.3	0.488372	0.555556
795292602017	TD	Children	0.3	0.488372	0.527778
795624960885	TD	Adults	0.425	0.619048	0.621622
795681016332	ASD	Adults	0.125	1	0.15
804084059971	TD	Children	0.5	0.431818	0.6
805911600984	TD	Children	0.2	0.622642	0.576923
808844437982	TD	Adults	0.1	1	0.304348
809014550718	ASD	Adolescents	0.175	0.488372	0.555556
810072092902	ASD	Children	0.425	0.318182	0.571429
811366047947	ASD	Adults	0.475	0.755102	0.5
812807172065	TD	Adolescents	0.275	0.843137	0.464286
814229018914	ASD	Adults	0.2	0.608696	0.636364
815057220914	TD	Adolescents	0.575	0.790698	0.472222
816806068146	ASD	Children	0.25	0.76	0.551724
821176327260	TD	Children	0.4	0.386364	0.457143
822693246646	TD	Adults	0.3	0.844444	0.558824
823483329496	TD	Adults	0.5	0.636364	0.586957
825394121668	ASD	Adolescents	0.475	0.384615	0.5
826746991440	ASD	Adolescents	0.4	0.5	0.540541
826817331038	ASD	Children	0.4	0.822222	0.558824
829426540874	ASD	Adults	0.15	0.8	0.368421
830041143266	ASD	Adults	0.525	0.634146	0.552632
831052109090	TD	Adolescents	0.05	0.87037	0.52
832569428144	ASD	Adolescents	0.55	0.866667	0.441176
832808896247	ASD	Adults	0.05	1	0.157895
837417191027	TD	Adults	0.275	0.92	0.344828
837561254746	TD	Adults	0.225	0.653846	0.481481
839017892923	TD	Adolescents	0.275	0.909091	0.208333
839824620776	TD	Adolescents	0.55	0.625	0.512821
839932161550	ASD	Adults	0.625	0.820513	0.35
841820491031	TD	Adults	0.3	0.808511	0.5
841958655769	TD	Adults	0.05	0.929825	0.409091
842711675738	ASD	Children	0.4	0.5	0.581395
843192037159	ASD	Adults	0.35	0.619048	0.513514
843304999299	TD	Adolescents	0.125	0.924528	0.461538
846396767856	ASD	Adults	0.45	0.564103	0.55
847130083258	ASD	Children	0.25	0.625	0.709677
851468609152	ASD	Adults	0.15	0.938776	0.6
853454785382	TD	Children	0.25	0.790698	0.722222
854378527154	ASD	Children	0.325	0.711111	0.529412
854861459174	TD	Adolescents	0.075	0.638298	0.65625
855494225893	ASD	Adults	0.525	0.711111	0.588235
860914119337	ASD	Adolescents	0.4	0.666667	0.516129
862103265427	TD	Adults	0.55	0.4	0.435897
867116024936	ASD	Adults	0.05	0.76087	0.787879
867989723800	TD	Children	0.05	0.963636	0.458333
868831578350	ASD	Adolescents	0.325	0.698113	0.576923
869163187754	ASD	Adults	0.15	0.62069	0.47619
869535528494	ASD	Adults	0.4	0.638298	0.46875
869635923320	ASD	Children	0.3	0.717949	0.575
869741967061	TD	Adults	0.2	0.884615	0.518519
870124836397	TD	Adolescents	0.1	0.981818	0.416667
870798458027	TD	Adults	0.15	1	0.291667
870857776103	TD	Adults	0.2	0.980769	0.444444
871560567483	TD	Children	0.325	0.659574	0.53125
871716846350	ASD	Adolescents	0.025	0.773585	0.5
871752256167	ASD	Adults	0.475	0.631579	0.707317
872210259236	TD	Adolescents	0.4	0.714286	0.432432
872865125489	TD	Children	0.35	0.708333	0.548387
877595825879	ASD	Adults	0.1	0.932203	0.25
879699932406	ASD	Children	0.15	0.90566	0.615385
880387463235	ASD	Adolescents	0.175	0.604167	0.645161
881324181111	ASD	Adolescents	0.15	0.72	0.448276
881402799178	ASD	Adolescents	0.25	0.365854	0.631579
881493409213	TD	Children	0.325	0.673077	0.592593
882596425885	ASD	Adolescents	0.125	0.981818	0.25
883394863708	ASD	Adolescents	0.75	0.790698	0.333333
884046589633	TD	Adolescents	0.525	0.782609	0.424242
887011311901	TD	Adolescents	0.225	0.595238	0.459459
888488339255	TD	Adults	0.525	0.6	0.410256
891141962737	TD	Adolescents	0.225	0.716981	0.461538
893122266564	TD	Adults	0.05	0.983333	0.105263
893208421469	TD	Adolescents	0.25	0.588235	0.5
896169420400	TD	Children	0.05	0.763636	0.5
896963234020	TD	Children	0.15	0.617021	0.65625
897248836608	TD	Adults	0.05	0.786885	0.333333
897504950304	ASD	Children	0.25	0.934783	0.545455
899315846574	ASD	Adolescents	0.35	0.5	0.575758
899801407334	ASD	Children	0.05	0.872727	0.416667
901406604818	TD	Adults	0.35	0.875	0.354839
903795797832	ASD	Adolescents	0.5	0.891304	0.424242
908674294639	ASD	Adults	0.225	0.980769	0.37037
908722914011	ASD	Adults	0.1	0.982759	0.285714
911363863036	ASD	Children	0.125	0.982456	0.272727
916074864275	ASD	Adults	0.125	1	0.15
920590066881	ASD	Adults	0.15	0.895833	0.580645
923908026564	ASD	Children	0.125	0.538462	0.555556
924898223873	ASD	Adults	0.5	0.642857	0.459459
927090337769	ASD	Adults	0.2	0.814815	0.52
928192954187	ASD	Adults	0.05	0.983051	0.2
929367768579	ASD	Children	0.25	0.826087	0.515152
935036952888	ASD	Adults	0.625	0.538462	0.425
935602774297	TD	Adults	0.175	0.695652	0.636364
942412768004	ASD	Adults	0.575	0.666667	0.478261
942911490704	ASD	Children	0.4	0.682927	0.578947
943052269428	TD	Adolescents	0.325	0.487805	0.552632
943077068306	TD	Adolescents	0.275	0.638298	0.59375
947449494863	TD	Adults	0.15	0.839286	0.347826
948879559425	ASD	Children	0.25	0.981132	0.230769
949919986568	TD	Adolescents	0.525	0.526316	0.512195
951201842005	TD	Adults	0.05	1	0.409091
955634127896	ASD	Adolescents	0.1	0.5	0.741935
955691864151	ASD	Adults	0.475	0.605263	0.487805
955846444559	ASD	Adults	0.05	0.982759	0.190476
957353099912	TD	Adults	0.575	0.6875	0.446809
958654301897	TD	Adults	0.3	0.795918	0.5
964420882446	ASD	Children	0.2	0.924528	0.538462
965298631661	TD	Adolescents	0.05	1	0.25
965502613428	TD	Adolescents	0.125	0.758621	0.47619
966444082202	ASD	Adolescents	0.275	0.6	0.692308
967054049535	ASD	Adults	0.15	0.730769	0.555556
968176942032	TD	Adults	0.4	0.77551	0.5
971064170845	ASD	Adults	0.05	0.886364	0.857143
973745688281	TD	Adolescents	0.1	0.95082	0.111111
975181157252	TD	Children	0.4	0.822222	0.441176
975493741410	ASD	Adults	0.125	0.928571	0.391304
976537183752	ASD	Adolescents	0.675	0.7	0.358974
978147973273	TD	Children	0.175	0.804878	0.763158
980380935550	ASD	Adolescents	0.3	0.64	0.62069
980407747799	TD	Adults	0.35	0.68	0.37931
981843419748	ASD	Adults	0.6	0.717949	0.475
984936877352	TD	Adults	0.575	0.909091	0.485714
985195424662	ASD	Adults	0.35	0.87234	0.65625
988758069798	ASD	Children	0.175	0.723404	0.65625
989524720202	ASD	Adults	0.1	0.68	0.655172
990040441082	ASD	Adults	0.125	0.964286	0.304348
990822957437	ASD	Adults	0.1	0.872727	0.5
991781762590	TD	Adults	0.125	0.826923	0.592593
992647735985	ASD	Adults	0.25	0.659574	0.5
993760603400	TD	Adults	0.325	0.837209	0.583333
997038807877	ASD	Adolescents	0.275	0.666667	0.8
998970787658	ASD	Adults	0.7	0.8	0.323529
999883621045	ASD	Adults	0.55	0.931818	0.342857

## Sheet: Fig 3C
diag_group	age_group	trial	sample1	sample2	sample3	sample4	sample5	sample6	sample7	sample8	sample9	sample10	sample11	sample12	sample13	sample14	sample15	sample16	sample17	sample18	sample19	sample20	sample21	sample22	sample23	sample24	sample25	sample26	sample27	sample28	sample29	sample30	sample31	sample32	sample33	sample34	sample35	sample36	sample37	sample38	sample39	sample40	sample41	sample42	sample43	sample44	sample45	sample46	sample47
TD	Children	1	0.60938	0.5625	0.48438	0.46875	0.45313	0.51563	0.51563	0.4375	0.53125	0.51563	0.48438	0.46875	0.48438	0.54688	0.39063	0.51563	0.40625	0.5	0.53125	0.57813	0.53125	0.375	0.42188	0.4375	0.45313	0.53125	0.53125	0.5625	0.42188	0.53125	0.5625	0.5	0.5625	0.53125	0.39063	0.51563	0.45313	0.5625	0.54688	0.53125	0.57813	0.40625	0.57813	0.67188	0.57813	0.4375	0.40625
TD	Children	2	0.46875	0.625	0.625	0.6875	0.625	0.75	0.5625	0.60938	0.60938	0.67188	0.76563	0.64063	0.54688	0.57813	0.57813	0.64063	0.5625	0.5625	0.51563	0.59375	0.48438	0.67188	0.71875	0.65625	0.54688	0.60938	0.67188	0.60938	0.60938	0.67188	0.67188	0.59375	0.5625	0.60938	0.59375	0.59375	0.67188	0.75	0.60938	0.59375	0.73438	0.64063	0.64063	0.59375	0.57813	0.60938	0.6875
TD	Children	3	0.60938	0.625	0.6875	0.67188	0.625	0.64063	0.57813	0.70313	0.60938	0.6875	0.625	0.625	0.67188	0.71875	0.70313	0.65625	0.6875	0.67188	0.60938	0.57813	0.57813	0.6875	0.65625	0.59375	0.71875	0.70313	0.71875	0.60938	0.64063	0.57813	0.65625	0.70313	0.78125	0.6875	0.6875	0.67188	0.70313	0.60938	0.67188	0.70313	0.67188	0.67188	0.71875	0.70313	0.73438	0.65625	0.65625
TD	Children	4	0.5625	0.5625	0.53125	0.5625	0.57813	0.48438	0.53125	0.54688	0.54688	0.53125	0.60938	0.625	0.5625	0.59375	0.65625	0.48438	0.67188	0.53125	0.53125	0.54688	0.53125	0.46875	0.57813	0.54688	0.51563	0.5	0.42188	0.59375	0.57813	0.5625	0.42188	0.48438	0.5625	0.48438	0.5625	0.65625	0.46875	0.53125	0.48438	0.5625	0.57813	0.5	0.45313	0.39063	0.60938	0.625	0.53125
TD	Children	5	0.60938	0.625	0.64063	0.60938	0.625	0.59375	0.65625	0.57813	0.625	0.64063	0.60938	0.73438	0.54688	0.64063	0.6875	0.625	0.5625	0.67188	0.625	0.53125	0.6875	0.75	0.625	0.6875	0.65625	0.64063	0.65625	0.60938	0.625	0.59375	0.6875	0.65625	0.5625	0.54688	0.60938	0.71875	0.60938	0.625	0.54688	0.71875	0.65625	0.59375	0.57813	0.57813	0.65625	0.5625	0.64063
TD	Children	6	0.78125	0.5625	0.64063	0.6875	0.59375	0.57813	0.64063	0.64063	0.82813	0.65625	0.75	0.65625	0.64063	0.8125	0.76563	0.70313	0.65625	0.67188	0.60938	0.65625	0.625	0.65625	0.73438	0.60938	0.6875	0.65625	0.71875	0.70313	0.75	0.6875	0.71875	0.73438	0.6875	0.67188	0.625	0.75	0.76563	0.65625	0.73438	0.60938	0.59375	0.65625	0.64063	0.625	0.57813	0.65625	0.76563
TD	Children	7	0.71875	0.75	0.71875	0.59375	0.76563	0.75	0.65625	0.73438	0.70313	0.70313	0.67188	0.78125	0.71875	0.75	0.6875	0.73438	0.75	0.73438	0.67188	0.73438	0.65625	0.78125	0.76563	0.6875	0.67188	0.76563	0.64063	0.73438	0.75	0.71875	0.75	0.67188	0.73438	0.67188	0.85938	0.71875	0.6875	0.65625	0.76563	0.76563	0.6875	0.78125	0.6875	0.67188	0.6875	0.65625	0.64063
TD	Children	8	0.64063	0.60938	0.57813	0.64063	0.54688	0.53125	0.70313	0.64063	0.65625	0.67188	0.54688	0.53125	0.65625	0.64063	0.5	0.57813	0.60938	0.60938	0.67188	0.65625	0.59375	0.5625	0.625	0.48438	0.625	0.5625	0.67188	0.60938	0.59375	0.57813	0.5625	0.64063	0.64063	0.51563	0.5625	0.625	0.60938	0.5	0.5625	0.48438	0.625	0.57813	0.64063	0.64063	0.60938	0.5625	0.59375
TD	Children	9	0.71875	0.76563	0.78125	0.78125	0.67188	0.625	0.65625	0.67188	0.65625	0.76563	0.64063	0.64063	0.625	0.67188	0.5625	0.60938	0.64063	0.64063	0.75	0.76563	0.64063	0.60938	0.71875	0.71875	0.6875	0.53125	0.67188	0.75	0.64063	0.64063	0.70313	0.60938	0.60938	0.65625	0.76563	0.71875	0.64063	0.60938	0.76563	0.6875	0.59375	0.5625	0.70313	0.6875	0.6875	0.6875	0.71875
TD	Children	10	0.76563	0.75	0.70313	0.79688	0.71875	0.71875	0.70313	0.73438	0.6875	0.67188	0.60938	0.59375	0.73438	0.625	0.64063	0.70313	0.67188	0.78125	0.64063	0.70313	0.60938	0.75	0.73438	0.71875	0.75	0.75	0.65625	0.73438	0.70313	0.60938	0.70313	0.73438	0.76563	0.75	0.625	0.70313	0.70313	0.76563	0.73438	0.6875	0.67188	0.73438	0.78125	0.75	0.6875	0.76563	0.60938
TD	Children	11	0.73438	0.67188	0.60938	0.79688	0.75	0.76563	0.75	0.6875	0.73438	0.59375	0.625	0.75	0.71875	0.76563	0.75	0.78125	0.70313	0.6875	0.78125	0.71875	0.6875	0.78125	0.84375	0.73438	0.75	0.73438	0.75	0.71875	0.71875	0.67188	0.64063	0.79688	0.75	0.71875	0.67188	0.70313	0.73438	0.71875	0.67188	0.6875	0.78125	0.6875	0.875	0.67188	0.82813	0.6875	0.71875
TD	Children	12	0.78125	0.73438	0.79688	0.73438	0.79688	0.75	0.76563	0.71875	0.71875	0.75	0.64063	0.73438	0.70313	0.8125	0.70313	0.76563	0.625	0.6875	0.75	0.76563	0.6875	0.76563	0.78125	0.76563	0.84375	0.75	0.71875	0.79688	0.73438	0.6875	0.76563	0.76563	0.73438	0.64063	0.79688	0.75	0.67188	0.85938	0.67188	0.75	0.64063	0.6875	0.8125	0.75	0.75	0.71875	0.75
TD	Children	13	0.71875	0.625	0.59375	0.75	0.6875	0.65625	0.75	0.67188	0.625	0.70313	0.71875	0.60938	0.5625	0.59375	0.65625	0.625	0.6875	0.625	0.67188	0.60938	0.5625	0.54688	0.64063	0.59375	0.65625	0.59375	0.67188	0.65625	0.6875	0.59375	0.60938	0.625	0.625	0.5625	0.65625	0.60938	0.6875	0.54688	0.65625	0.5625	0.54688	0.65625	0.6875	0.73438	0.67188	0.67188	0.59375
TD	Children	14	0.70313	0.73438	0.75	0.65625	0.75	0.8125	0.71875	0.71875	0.8125	0.67188	0.71875	0.71875	0.65625	0.71875	0.70313	0.67188	0.75	0.76563	0.625	0.71875	0.60938	0.60938	0.82813	0.73438	0.59375	0.70313	0.6875	0.76563	0.73438	0.6875	0.71875	0.67188	0.67188	0.73438	0.73438	0.79688	0.71875	0.64063	0.65625	0.70313	0.625	0.65625	0.67188	0.71875	0.78125	0.70313	0.625
TD	Children	15	0.71875	0.76563	0.70313	0.71875	0.73438	0.67188	0.73438	0.70313	0.75	0.64063	0.76563	0.875	0.70313	0.82813	0.67188	0.73438	0.71875	0.76563	0.73438	0.65625	0.78125	0.67188	0.71875	0.76563	0.76563	0.70313	0.78125	0.75	0.70313	0.8125	0.76563	0.64063	0.79688	0.6875	0.73438	0.75	0.79688	0.71875	0.76563	0.8125	0.67188	0.76563	0.6875	0.6875	0.73438	0.70313	0.73438
TD	Children	16	0.73438	0.70313	0.78125	0.70313	0.73438	0.76563	0.70313	0.73438	0.8125	0.76563	0.75	0.71875	0.79688	0.625	0.73438	0.65625	0.8125	0.75	0.75	0.75	0.75	0.73438	0.59375	0.79688	0.85938	0.70313	0.75	0.75	0.79688	0.8125	0.8125	0.78125	0.79688	0.76563	0.73438	0.71875	0.71875	0.625	0.76563	0.71875	0.70313	0.76563	0.76563	0.625	0.75	0.79688	0.78125
TD	Children	17	0.78125	0.76563	0.79688	0.78125	0.8125	0.76563	0.70313	0.8125	0.73438	0.71875	0.75	0.8125	0.84375	0.73438	0.73438	0.82813	0.76563	0.78125	0.73438	0.71875	0.73438	0.82813	0.78125	0.75	0.78125	0.73438	0.67188	0.78125	0.79688	0.76563	0.78125	0.73438	0.875	0.73438	0.76563	0.71875	0.65625	0.71875	0.82813	0.82813	0.78125	0.75	0.73438	0.75	0.73438	0.79688	0.79688
TD	Children	18	0.67188	0.79688	0.71875	0.75	0.6875	0.6875	0.64063	0.5625	0.76563	0.6875	0.60938	0.67188	0.73438	0.6875	0.71875	0.6875	0.67188	0.71875	0.64063	0.60938	0.67188	0.6875	0.71875	0.59375	0.57813	0.73438	0.73438	0.67188	0.6875	0.6875	0.75	0.59375	0.70313	0.67188	0.73438	0.70313	0.57813	0.70313	0.6875	0.65625	0.67188	0.64063	0.67188	0.73438	0.625	0.65625	0.5625
TD	Children	19	0.70313	0.6875	0.70313	0.6875	0.73438	0.79688	0.75	0.6875	0.73438	0.73438	0.67188	0.75	0.70313	0.75	0.67188	0.67188	0.64063	0.76563	0.73438	0.76563	0.59375	0.75	0.6875	0.67188	0.78125	0.65625	0.70313	0.6875	0.59375	0.60938	0.76563	0.71875	0.6875	0.71875	0.73438	0.75	0.6875	0.73438	0.75	0.75	0.8125	0.76563	0.73438	0.71875	0.78125	0.71875	0.78125
TD	Children	20	0.73438	0.85938	0.625	0.73438	0.70313	0.73438	0.79688	0.71875	0.6875	0.8125	0.73438	0.75	0.65625	0.65625	0.6875	0.75	0.76563	0.67188	0.76563	0.71875	0.78125	0.75	0.8125	0.76563	0.75	0.71875	0.79688	0.71875	0.625	0.875	0.73438	0.73438	0.8125	0.84375	0.8125	0.75	0.64063	0.73438	0.73438	0.76563	0.75	0.75	0.70313	0.79688	0.78125	0.82813	0.70313
TD	Children	21	0.85938	0.6875	0.82813	0.75	0.73438	0.65625	0.8125	0.78125	0.78125	0.8125	0.70313	0.84375	0.76563	0.78125	0.73438	0.71875	0.65625	0.78125	0.73438	0.76563	0.70313	0.79688	0.84375	0.78125	0.70313	0.82813	0.73438	0.71875	0.76563	0.76563	0.73438	0.75	0.70313	0.82813	0.84375	0.78125	0.73438	0.71875	0.84375	0.73438	0.71875	0.78125	0.78125	0.6875	0.71875	0.79688	0.82813
TD	Children	22	0.8125	0.76563	0.84375	0.75	0.79688	0.8125	0.75	0.8125	0.85938	0.79688	0.59375	0.79688	0.75	0.82813	0.79688	0.71875	0.71875	0.75	0.79688	0.71875	0.875	0.73438	0.76563	0.73438	0.82813	0.79688	0.79688	0.67188	0.76563	0.73438	0.82813	0.82813	0.71875	0.82813	0.8125	0.79688	0.70313	0.6875	0.875	0.73438	0.79688	0.76563	0.79688	0.79688	0.82813	0.73438	0.64063
TD	Children	23	0.89063	0.78125	0.67188	0.76563	0.71875	0.78125	0.70313	0.75	0.78125	0.71875	0.8125	0.75	0.8125	0.8125	0.78125	0.76563	0.78125	0.75	0.79688	0.73438	0.82813	0.6875	0.8125	0.8125	0.875	0.71875	0.84375	0.8125	0.79688	0.79688	0.78125	0.84375	0.84375	0.71875	0.76563	0.8125	0.71875	0.79688	0.82813	0.78125	0.71875	0.6875	0.78125	0.8125	0.73438	0.76563	0.8125
TD	Children	24	0.64063	0.625	0.76563	0.73438	0.67188	0.6875	0.71875	0.70313	0.71875	0.75	0.67188	0.59375	0.76563	0.76563	0.625	0.59375	0.6875	0.6875	0.64063	0.73438	0.78125	0.64063	0.6875	0.64063	0.60938	0.65625	0.51563	0.70313	0.71875	0.6875	0.625	0.70313	0.65625	0.6875	0.6875	0.64063	0.60938	0.75	0.67188	0.5625	0.78125	0.71875	0.71875	0.64063	0.65625	0.70313	0.65625
TD	Children	25	0.71875	0.82813	0.78125	0.625	0.75	0.8125	0.71875	0.75	0.65625	0.6875	0.70313	0.65625	0.67188	0.75	0.75	0.6875	0.73438	0.625	0.64063	0.73438	0.67188	0.70313	0.82813	0.79688	0.6875	0.75	0.70313	0.71875	0.71875	0.67188	0.75	0.64063	0.70313	0.78125	0.70313	0.75	0.79688	0.6875	0.6875	0.78125	0.8125	0.79688	0.78125	0.78125	0.6875	0.65625	0.79688
TD	Children	26	0.8125	0.79688	0.67188	0.76563	0.76563	0.75	0.75	0.84375	0.8125	0.78125	0.75	0.73438	0.79688	0.71875	0.71875	0.78125	0.71875	0.70313	0.65625	0.6875	0.84375	0.84375	0.75	0.82813	0.73438	0.79688	0.82813	0.79688	0.73438	0.73438	0.82813	0.79688	0.64063	0.84375	0.75	0.82813	0.76563	0.84375	0.70313	0.76563	0.70313	0.78125	0.79688	0.76563	0.8125	0.8125	0.79688
TD	Children	27	0.78125	0.79688	0.8125	0.78125	0.84375	0.70313	0.75	0.78125	0.8125	0.78125	0.73438	0.76563	0.78125	0.84375	0.6875	0.875	0.6875	0.79688	0.76563	0.70313	0.79688	0.71875	0.79688	0.73438	0.82813	0.8125	0.78125	0.70313	0.73438	0.8125	0.78125	0.79688	0.78125	0.8125	0.79688	0.73438	0.75	0.78125	0.8125	0.6875	0.73438	0.73438	0.84375	0.85938	0.71875	0.71875	0.79688
TD	Children	28	0.79688	0.70313	0.84375	0.76563	0.8125	0.73438	0.78125	0.85938	0.78125	0.79688	0.8125	0.79688	0.8125	0.82813	0.73438	0.84375	0.84375	0.73438	0.75	0.78125	0.79688	0.78125	0.76563	0.8125	0.84375	0.76563	0.76563	0.82813	0.70313	0.79688	0.79688	0.76563	0.79688	0.8125	0.79688	0.75	0.79688	0.78125	0.84375	0.78125	0.76563	0.73438	0.73438	0.70313	0.71875	0.84375	0.73438
TD	Children	29	0.8125	0.76563	0.71875	0.73438	0.82813	0.70313	0.90625	0.71875	0.79688	0.78125	0.6875	0.8125	0.84375	0.78125	0.79688	0.82813	0.76563	0.73438	0.76563	0.8125	0.82813	0.73438	0.85938	0.84375	0.8125	0.75	0.71875	0.875	0.90625	0.71875	0.6875	0.875	0.70313	0.79688	0.79688	0.75	0.78125	0.76563	0.85938	0.71875	0.78125	0.75	0.8125	0.71875	0.82813	0.78125	0.82813
TD	Children	30	0.70313	0.70313	0.60938	0.76563	0.70313	0.78125	0.67188	0.67188	0.64063	0.65625	0.64063	0.64063	0.71875	0.75	0.65625	0.625	0.625	0.60938	0.65625	0.76563	0.70313	0.625	0.64063	0.67188	0.73438	0.625	0.70313	0.64063	0.51563	0.625	0.70313	0.70313	0.65625	0.73438	0.78125	0.625	0.60938	0.57813	0.65625	0.64063	0.75	0.70313	0.67188	0.6875	0.65625	0.57813	0.71875
TD	Children	31	0.75	0.75	0.75	0.79688	0.65625	0.78125	0.70313	0.75	0.71875	0.70313	0.6875	0.79688	0.67188	0.6875	0.73438	0.79688	0.60938	0.6875	0.73438	0.71875	0.75	0.6875	0.71875	0.70313	0.70313	0.71875	0.79688	0.6875	0.75	0.71875	0.79688	0.78125	0.75	0.71875	0.73438	0.75	0.73438	0.71875	0.76563	0.79688	0.625	0.75	0.67188	0.79688	0.79688	0.75	0.75
TD	Children	32	0.6875	0.76563	0.71875	0.73438	0.76563	0.75	0.73438	0.75	0.8125	0.8125	0.78125	0.875	0.73438	0.71875	0.76563	0.76563	0.78125	0.79688	0.76563	0.71875	0.73438	0.79688	0.6875	0.73438	0.73438	0.75	0.8125	0.84375	0.75	0.76563	0.6875	0.78125	0.78125	0.75	0.82813	0.8125	0.73438	0.78125	0.71875	0.8125	0.75	0.79688	0.79688	0.73438	0.82813	0.73438	0.71875
TD	Children	33	0.6875	0.65625	0.65625	0.65625	0.76563	0.6875	0.70313	0.73438	0.60938	0.625	0.71875	0.64063	0.70313	0.70313	0.65625	0.64063	0.67188	0.64063	0.60938	0.625	0.625	0.57813	0.65625	0.5625	0.65625	0.75	0.59375	0.67188	0.60938	0.71875	0.70313	0.5625	0.71875	0.60938	0.57813	0.65625	0.625	0.60938	0.75	0.65625	0.53125	0.6875	0.64063	0.53125	0.6875	0.64063	0.70313
TD	Children	34	0.70313	0.71875	0.70313	0.75	0.75	0.75	0.70313	0.78125	0.82813	0.73438	0.67188	0.65625	0.625	0.78125	0.6875	0.6875	0.73438	0.6875	0.71875	0.73438	0.75	0.78125	0.78125	0.75	0.73438	0.64063	0.70313	0.78125	0.78125	0.75	0.76563	0.75	0.73438	0.6875	0.70313	0.6875	0.73438	0.6875	0.65625	0.70313	0.76563	0.71875	0.71875	0.6875	0.70313	0.71875	0.70313
TD	Children	35	0.75	0.78125	0.75	0.875	0.79688	0.73438	0.78125	0.8125	0.79688	0.71875	0.73438	0.79688	0.75	0.76563	0.6875	0.75	0.70313	0.84375	0.70313	0.76563	0.75	0.71875	0.76563	0.6875	0.79688	0.75	0.84375	0.75	0.76563	0.71875	0.67188	0.76563	0.65625	0.71875	0.71875	0.73438	0.6875	0.65625	0.76563	0.79688	0.73438	0.79688	0.82813	0.82813	0.73438	0.84375	0.75
TD	Children	36	0.79688	0.76563	0.84375	0.79688	0.8125	0.78125	0.73438	0.70313	0.79688	0.65625	0.73438	0.73438	0.85938	0.70313	0.79688	0.79688	0.75	0.70313	0.84375	0.79688	0.75	0.82813	0.78125	0.73438	0.73438	0.71875	0.71875	0.78125	0.70313	0.76563	0.78125	0.875	0.75	0.71875	0.78125	0.82813	0.75	0.75	0.78125	0.70313	0.76563	0.6875	0.78125	0.79688	0.76563	0.67188	0.76563
TD	Children	37	0.67188	0.67188	0.67188	0.625	0.5625	0.71875	0.65625	0.70313	0.75	0.60938	0.60938	0.59375	0.76563	0.625	0.65625	0.65625	0.625	0.65625	0.59375	0.60938	0.73438	0.625	0.73438	0.64063	0.6875	0.64063	0.6875	0.65625	0.64063	0.70313	0.64063	0.64063	0.70313	0.57813	0.60938	0.625	0.60938	0.60938	0.625	0.64063	0.64063	0.75	0.6875	0.625	0.6875	0.625	0.67188
TD	Children	38	0.71875	0.67188	0.625	0.71875	0.6875	0.6875	0.71875	0.57813	0.78125	0.71875	0.71875	0.65625	0.6875	0.71875	0.65625	0.6875	0.84375	0.73438	0.78125	0.6875	0.70313	0.76563	0.76563	0.73438	0.73438	0.625	0.79688	0.6875	0.6875	0.75	0.76563	0.64063	0.73438	0.64063	0.85938	0.8125	0.67188	0.71875	0.67188	0.67188	0.76563	0.67188	0.73438	0.85938	0.76563	0.65625	0.6875
TD	Children	39	0.79688	0.73438	0.71875	0.79688	0.8125	0.70313	0.70313	0.75	0.78125	0.78125	0.76563	0.71875	0.8125	0.84375	0.71875	0.70313	0.73438	0.71875	0.85938	0.76563	0.71875	0.71875	0.73438	0.73438	0.90625	0.78125	0.6875	0.71875	0.79688	0.84375	0.71875	0.76563	0.75	0.76563	0.76563	0.71875	0.79688	0.6875	0.78125	0.76563	0.85938	0.71875	0.73438	0.79688	0.82813	0.70313	0.6875
TD	Children	40	0.78125	0.75	0.76563	0.79688	0.75	0.79688	0.73438	0.76563	0.79688	0.75	0.76563	0.82813	0.78125	0.8125	0.73438	0.75	0.75	0.76563	0.75	0.71875	0.70313	0.65625	0.73438	0.78125	0.71875	0.78125	0.71875	0.90625	0.75	0.8125	0.71875	0.73438	0.79688	0.78125	0.76563	0.85938	0.76563	0.70313	0.75	0.90625	0.78125	0.875	0.76563	0.78125	0.70313	0.76563	0.76563
TD	Children	41	0.78125	0.85938	0.8125	0.8125	0.82813	0.75	0.5625	0.78125	0.70313	0.71875	0.78125	0.67188	0.79688	0.75	0.78125	0.76563	0.70313	0.84375	0.73438	0.75	0.82813	0.78125	0.84375	0.8125	0.71875	0.8125	0.76563	0.78125	0.89063	0.73438	0.78125	0.73438	0.82813	0.75	0.76563	0.78125	0.75	0.82813	0.78125	0.85938	0.76563	0.78125	0.75	0.73438	0.82813	0.73438	0.89063
TD	Children	42	0.76563	0.60938	0.73438	0.70313	0.65625	0.6875	0.71875	0.67188	0.64063	0.5625	0.73438	0.67188	0.79688	0.76563	0.65625	0.57813	0.67188	0.65625	0.65625	0.78125	0.6875	0.67188	0.60938	0.625	0.65625	0.65625	0.73438	0.6875	0.67188	0.75	0.75	0.71875	0.6875	0.65625	0.70313	0.70313	0.6875	0.70313	0.57813	0.54688	0.67188	0.625	0.6875	0.65625	0.73438	0.64063	0.71875
TD	Children	43	0.70313	0.64063	0.53125	0.60938	0.57813	0.59375	0.65625	0.59375	0.5625	0.54688	0.70313	0.60938	0.59375	0.60938	0.48438	0.45313	0.59375	0.59375	0.53125	0.59375	0.5625	0.54688	0.57813	0.71875	0.5625	0.53125	0.60938	0.6875	0.59375	0.64063	0.54688	0.60938	0.625	0.57813	0.51563	0.51563	0.64063	0.57813	0.54688	0.53125	0.57813	0.57813	0.48438	0.5625	0.57813	0.5	0.53125
TD	Children	44	0.75	0.54688	0.75	0.6875	0.73438	0.64063	0.67188	0.59375	0.64063	0.73438	0.76563	0.75	0.67188	0.73438	0.76563	0.53125	0.60938	0.64063	0.57813	0.71875	0.65625	0.64063	0.65625	0.65625	0.65625	0.64063	0.76563	0.60938	0.67188	0.65625	0.73438	0.60938	0.67188	0.64063	0.70313	0.64063	0.59375	0.70313	0.75	0.65625	0.71875	0.73438	0.65625	0.67188	0.71875	0.73438	0.60938
TD	Children	45	0.59375	0.54688	0.48438	0.59375	0.59375	0.51563	0.54688	0.53125	0.54688	0.39063	0.53125	0.48438	0.53125	0.65625	0.51563	0.48438	0.64063	0.53125	0.57813	0.51563	0.5625	0.60938	0.51563	0.51563	0.46875	0.5	0.54688	0.5	0.51563	0.46875	0.60938	0.46875	0.54688	0.4375	0.71875	0.59375	0.60938	0.5625	0.53125	0.625	0.5625	0.46875	0.65625	0.51563	0.5	0.64063	0.51563
TD	Children	46	0.5	0.42188	0.45313	0.40625	0.46875	0.34375	0.5	0.53125	0.45313	0.45313	0.39063	0.51563	0.53125	0.45313	0.48438	0.39063	0.42188	0.54688	0.40625	0.42188	0.375	0.5	0.42188	0.4375	0.4375	0.4375	0.51563	0.45313	0.42188	0.53125	0.5	0.48438	0.42188	0.48438	0.40625	0.39063	0.46875	0.48438	0.5	0.48438	0.53125	0.5	0.45313	0.42188	0.51563	0.42188	0.5
TD	Children	47	0.51563	0.4375	0.35938	0.39063	0.45313	0.39063	0.4375	0.45313	0.3125	0.4375	0.39063	0.26563	0.40625	0.53125	0.42188	0.34375	0.45313	0.42188	0.4375	0.375	0.39063	0.4375	0.5	0.39063	0.32813	0.39063	0.51563	0.39063	0.42188	0.40625	0.45313	0.4375	0.48438	0.39063	0.39063	0.23438	0.4375	0.4375	0.3125	0.46875	0.4375	0.375	0.39063	0.40625	0.4375	0.35938	0.375
TD	Children	48	0.51563	0.46875	0.51563	0.35938	0.60938	0.5	0.54688	0.51563	0.5625	0.57813	0.5	0.5625	0.59375	0.40625	0.60938	0.54688	0.46875	0.53125	0.5	0.54688	0.5625	0.57813	0.46875	0.46875	0.42188	0.5625	0.64063	0.53125	0.53125	0.625	0.48438	0.51563	0.46875	0.42188	0.39063	0.45313	0.53125	0.625	0.53125	0.54688	0.64063	0.57813	0.53125	0.54688	0.5	0.42188	0.51563
TD	Children	49	0.46875	0.40625	0.4375	0.4375	0.46875	0.40625	0.51563	0.39063	0.5	0.40625	0.48438	0.32813	0.40625	0.375	0.46875	0.45313	0.40625	0.26563	0.46875	0.57813	0.35938	0.45313	0.48438	0.45313	0.5	0.32813	0.54688	0.42188	0.42188	0.46875	0.34375	0.46875	0.4375	0.3125	0.45313	0.53125	0.45313	0.45313	0.32813	0.46875	0.48438	0.3125	0.39063	0.45313	0.46875	0.5	0.34375
TD	Children	50	0.39063	0.35938	0.375	0.29688	0.35938	0.40625	0.45313	0.3125	0.42188	0.26563	0.40625	0.26563	0.4375	0.34375	0.32813	0.3125	0.35938	0.26563	0.375	0.35938	0.35938	0.39063	0.34375	0.42188	0.29688	0.34375	0.32813	0.46875	0.40625	0.34375	0.375	0.28125	0.39063	0.375	0.3125	0.34375	0.39063	0.35938	0.39063	0.39063	0.32813	0.32813	0.32813	0.40625	0.32813	0.25	0.4375
TD	Children	51	0.32813	0.39063	0.32813	0.42188	0.39063	0.34375	0.34375	0.4375	0.39063	0.34375	0.40625	0.28125	0.32813	0.23438	0.375	0.39063	0.39063	0.34375	0.35938	0.35938	0.32813	0.35938	0.42188	0.40625	0.375	0.375	0.375	0.40625	0.32813	0.39063	0.45313	0.25	0.3125	0.29688	0.34375	0.3125	0.35938	0.28125	0.375	0.34375	0.34375	0.3125	0.34375	0.40625	0.35938	0.32813	0.40625
TD	Children	52	0.35938	0.3125	0.3125	0.3125	0.3125	0.28125	0.28125	0.32813	0.375	0.26563	0.375	0.29688	0.45313	0.28125	0.29688	0.45313	0.23438	0.32813	0.29688	0.26563	0.40625	0.32813	0.3125	0.29688	0.42188	0.35938	0.375	0.375	0.3125	0.40625	0.23438	0.3125	0.3125	0.375	0.42188	0.3125	0.375	0.23438	0.375	0.32813	0.35938	0.375	0.29688	0.28125	0.29688	0.25	0.34375
TD	Children	53	0.39063	0.1875	0.35938	0.40625	0.21875	0.28125	0.375	0.35938	0.40625	0.46875	0.23438	0.25	0.375	0.40625	0.32813	0.25	0.25	0.35938	0.29688	0.26563	0.28125	0.32813	0.26563	0.34375	0.28125	0.29688	0.29688	0.35938	0.23438	0.20313	0.375	0.26563	0.26563	0.26563	0.35938	0.23438	0.34375	0.34375	0.32813	0.34375	0.34375	0.3125	0.32813	0.35938	0.32813	0.23438	0.3125
TD	Children	54	0.45313	0.39063	0.48438	0.39063	0.42188	0.42188	0.4375	0.35938	0.46875	0.35938	0.5	0.40625	0.32813	0.4375	0.4375	0.46875	0.35938	0.42188	0.42188	0.53125	0.375	0.4375	0.32813	0.45313	0.4375	0.53125	0.51563	0.4375	0.375	0.42188	0.32813	0.4375	0.5	0.375	0.45313	0.4375	0.32813	0.34375	0.45313	0.42188	0.45313	0.4375	0.375	0.46875	0.39063	0.39063	0.42188
TD	Children	55	0.35938	0.29688	0.375	0.32813	0.3125	0.32813	0.35938	0.29688	0.34375	0.39063	0.53125	0.40625	0.34375	0.375	0.35938	0.32813	0.32813	0.46875	0.3125	0.35938	0.39063	0.45313	0.32813	0.29688	0.34375	0.29688	0.28125	0.35938	0.40625	0.45313	0.3125	0.29688	0.34375	0.40625	0.29688	0.26563	0.3125	0.34375	0.29688	0.34375	0.35938	0.42188	0.39063	0.42188	0.3125	0.39063	0.32813
TD	Children	56	0.3125	0.3125	0.39063	0.34375	0.35938	0.29688	0.3125	0.32813	0.35938	0.20313	0.40625	0.23438	0.40625	0.32813	0.29688	0.29688	0.20313	0.25	0.25	0.39063	0.39063	0.20313	0.35938	0.3125	0.34375	0.34375	0.39063	0.28125	0.35938	0.34375	0.25	0.375	0.21875	0.32813	0.29688	0.25	0.32813	0.39063	0.375	0.28125	0.34375	0.34375	0.25	0.40625	0.42188	0.28125	0.34375
TD	Children	57	0.40625	0.21875	0.32813	0.29688	0.29688	0.32813	0.28125	0.26563	0.32813	0.28125	0.32813	0.3125	0.35938	0.28125	0.34375	0.375	0.26563	0.29688	0.28125	0.26563	0.35938	0.28125	0.20313	0.3125	0.28125	0.26563	0.40625	0.29688	0.28125	0.29688	0.39063	0.29688	0.26563	0.3125	0.29688	0.15625	0.32813	0.26563	0.28125	0.32813	0.40625	0.28125	0.28125	0.28125	0.35938	0.26563	0.25
TD	Children	58	0.5	0.375	0.35938	0.375	0.4375	0.34375	0.29688	0.375	0.42188	0.4375	0.375	0.39063	0.40625	0.42188	0.46875	0.40625	0.375	0.40625	0.29688	0.45313	0.40625	0.34375	0.48438	0.4375	0.40625	0.29688	0.375	0.42188	0.34375	0.42188	0.39063	0.39063	0.40625	0.5	0.39063	0.42188	0.3125	0.375	0.375	0.35938	0.40625	0.45313	0.375	0.51563	0.39063	0.32813	0.3125
TD	Children	59	0.42188	0.32813	0.46875	0.32813	0.3125	0.3125	0.25	0.29688	0.42188	0.3125	0.26563	0.375	0.32813	0.21875	0.35938	0.48438	0.25	0.29688	0.26563	0.4375	0.28125	0.28125	0.28125	0.34375	0.34375	0.26563	0.34375	0.40625	0.32813	0.375	0.3125	0.25	0.35938	0.375	0.39063	0.4375	0.32813	0.3125	0.42188	0.3125	0.28125	0.375	0.34375	0.48438	0.28125	0.21875	0.3125
TD	Children	60	0.32813	0.35938	0.3125	0.28125	0.29688	0.28125	0.23438	0.21875	0.25	0.21875	0.375	0.35938	0.35938	0.32813	0.40625	0.28125	0.25	0.26563	0.35938	0.28125	0.26563	0.26563	0.26563	0.40625	0.40625	0.28125	0.39063	0.39063	0.23438	0.29688	0.34375	0.3125	0.3125	0.28125	0.26563	0.29688	0.39063	0.32813	0.32813	0.39063	0.25	0.375	0.28125	0.39063	0.28125	0.3125	0.25
TD	Children	61	0.34375	0.23438	0.26563	0.25	0.20313	0.26563	0.25	0.34375	0.25	0.3125	0.28125	0.25	0.26563	0.28125	0.23438	0.26563	0.25	0.29688	0.375	0.25	0.35938	0.3125	0.21875	0.28125	0.32813	0.29688	0.35938	0.23438	0.29688	0.26563	0.34375	0.26563	0.28125	0.20313	0.1875	0.1875	0.29688	0.3125	0.20313	0.34375	0.375	0.28125	0.3125	0.26563	0.35938	0.28125	0.26563
TD	Children	62	0.32813	0.26563	0.29688	0.1875	0.21875	0.29688	0.20313	0.26563	0.29688	0.28125	0.21875	0.28125	0.3125	0.34375	0.23438	0.39063	0.25	0.25	0.25	0.20313	0.3125	0.32813	0.1875	0.29688	0.21875	0.1875	0.23438	0.23438	0.1875	0.39063	0.28125	0.14063	0.32813	0.29688	0.3125	0.34375	0.35938	0.21875	0.29688	0.25	0.34375	0.26563	0.29688	0.21875	0.21875	0.3125	0.21875
TD	Children	63	0.25	0.21875	0.26563	0.28125	0.29688	0.21875	0.26563	0.35938	0.25	0.3125	0.23438	0.29688	0.20313	0.21875	0.29688	0.23438	0.17188	0.34375	0.26563	0.28125	0.45313	0.26563	0.29688	0.32813	0.25	0.28125	0.375	0.35938	0.25	0.23438	0.1875	0.23438	0.1875	0.26563	0.3125	0.23438	0.26563	0.1875	0.34375	0.25	0.28125	0.375	0.25	0.28125	0.25	0.23438	0.1875
TD	Children	64	0.26563	0.20313	0.34375	0.32813	0.14063	0.1875	0.21875	0.25	0.23438	0.21875	0.25	0.26563	0.23438	0.25	0.15625	0.26563	0.1875	0.20313	0.21875	0.28125	0.34375	0.29688	0.23438	0.17188	0.23438	0.28125	0.35938	0.23438	0.1875	0.28125	0.29688	0.29688	0.28125	0.125	0.23438	0.1875	0.21875	0.20313	0.29688	0.375	0.28125	0.26563	0.29688	0.23438	0.25	0.25	0.3125
TD	Children	65	0.40625	0.375	0.3125	0.4375	0.3125	0.28125	0.39063	0.35938	0.42188	0.375	0.35938	0.3125	0.32813	0.39063	0.4375	0.29688	0.375	0.28125	0.3125	0.39063	0.29688	0.35938	0.35938	0.34375	0.34375	0.28125	0.46875	0.32813	0.25	0.3125	0.32813	0.29688	0.375	0.375	0.32813	0.35938	0.40625	0.375	0.29688	0.34375	0.35938	0.29688	0.23438	0.28125	0.3125	0.34375	0.32813
TD	Children	66	0.29688	0.39063	0.23438	0.25	0.21875	0.26563	0.34375	0.375	0.29688	0.26563	0.375	0.28125	0.375	0.20313	0.25	0.29688	0.29688	0.26563	0.23438	0.35938	0.375	0.21875	0.28125	0.14063	0.3125	0.34375	0.39063	0.3125	0.17188	0.20313	0.26563	0.21875	0.28125	0.40625	0.17188	0.26563	0.35938	0.26563	0.25	0.26563	0.28125	0.34375	0.3125	0.23438	0.3125	0.23438	0.29688
TD	Children	67	0.23438	0.1875	0.28125	0.23438	0.21875	0.28125	0.23438	0.26563	0.21875	0.3125	0.23438	0.26563	0.28125	0.1875	0.375	0.26563	0.32813	0.35938	0.3125	0.375	0.21875	0.28125	0.25	0.34375	0.25	0.21875	0.375	0.35938	0.29688	0.20313	0.20313	0.29688	0.25	0.25	0.3125	0.23438	0.29688	0.3125	0.375	0.26563	0.375	0.26563	0.3125	0.25	0.29688	0.25	0.34375
TD	Children	68	0.28125	0.25	0.23438	0.28125	0.20313	0.28125	0.21875	0.1875	0.23438	0.23438	0.35938	0.20313	0.35938	0.34375	0.21875	0.26563	0.28125	0.26563	0.17188	0.26563	0.3125	0.26563	0.1875	0.29688	0.23438	0.21875	0.29688	0.25	0.23438	0.21875	0.28125	0.25	0.25	0.25	0.26563	0.21875	0.25	0.23438	0.25	0.32813	0.26563	0.23438	0.25	0.3125	0.21875	0.125	0.3125
TD	Children	69	0.40625	0.40625	0.40625	0.26563	0.34375	0.34375	0.35938	0.34375	0.34375	0.35938	0.29688	0.46875	0.39063	0.46875	0.375	0.375	0.34375	0.25	0.39063	0.45313	0.46875	0.35938	0.42188	0.34375	0.28125	0.42188	0.40625	0.46875	0.40625	0.35938	0.46875	0.5	0.40625	0.26563	0.375	0.40625	0.29688	0.4375	0.34375	0.40625	0.29688	0.51563	0.46875	0.5	0.34375	0.20313	0.28125
TD	Children	70	0.375	0.35938	0.25	0.375	0.29688	0.28125	0.3125	0.21875	0.25	0.29688	0.32813	0.34375	0.26563	0.25	0.3125	0.35938	0.375	0.3125	0.21875	0.29688	0.28125	0.39063	0.35938	0.20313	0.25	0.21875	0.32813	0.34375	0.20313	0.29688	0.23438	0.3125	0.29688	0.375	0.34375	0.375	0.25	0.35938	0.35938	0.32813	0.375	0.32813	0.26563	0.375	0.29688	0.17188	0.39063
TD	Children	71	0.29688	0.32813	0.28125	0.28125	0.3125	0.29688	0.34375	0.40625	0.34375	0.23438	0.35938	0.23438	0.3125	0.29688	0.34375	0.40625	0.25	0.21875	0.26563	0.29688	0.29688	0.25	0.26563	0.17188	0.34375	0.26563	0.23438	0.3125	0.29688	0.25	0.26563	0.35938	0.28125	0.34375	0.26563	0.23438	0.32813	0.26563	0.32813	0.3125	0.375	0.3125	0.3125	0.32813	0.25	0.3125	0.375
TD	Children	72	0.3125	0.1875	0.26563	0.23438	0.3125	0.17188	0.375	0.29688	0.23438	0.21875	0.25	0.23438	0.29688	0.3125	0.25	0.20313	0.23438	0.29688	0.23438	0.20313	0.26563	0.23438	0.23438	0.25	0.1875	0.23438	0.14063	0.26563	0.3125	0.23438	0.32813	0.29688	0.1875	0.23438	0.23438	0.28125	0.28125	0.21875	0.21875	0.23438	0.28125	0.26563	0.21875	0.26563	0.25	0.1875	0.29688
TD	Children	73	0.46875	0.26563	0.29688	0.29688	0.32813	0.34375	0.3125	0.35938	0.35938	0.39063	0.45313	0.53125	0.46875	0.34375	0.40625	0.42188	0.32813	0.39063	0.4375	0.40625	0.40625	0.40625	0.375	0.34375	0.375	0.3125	0.20313	0.35938	0.32813	0.5	0.3125	0.45313	0.40625	0.45313	0.40625	0.29688	0.3125	0.42188	0.32813	0.40625	0.375	0.32813	0.40625	0.34375	0.39063	0.3125	0.3125
TD	Children	74	0.1875	0.25	0.28125	0.35938	0.28125	0.26563	0.26563	0.28125	0.34375	0.28125	0.28125	0.42188	0.375	0.26563	0.35938	0.28125	0.375	0.25	0.29688	0.29688	0.25	0.34375	0.39063	0.34375	0.39063	0.3125	0.3125	0.40625	0.26563	0.28125	0.35938	0.26563	0.28125	0.25	0.34375	0.34375	0.26563	0.26563	0.25	0.42188	0.42188	0.28125	0.32813	0.3125	0.39063	0.28125	0.28125
TD	Children	75	0.32813	0.20313	0.28125	0.3125	0.32813	0.3125	0.32813	0.34375	0.40625	0.35938	0.23438	0.29688	0.29688	0.23438	0.25	0.1875	0.28125	0.25	0.3125	0.34375	0.3125	0.32813	0.26563	0.28125	0.20313	0.28125	0.39063	0.375	0.17188	0.28125	0.35938	0.25	0.3125	0.1875	0.26563	0.3125	0.29688	0.29688	0.21875	0.28125	0.25	0.26563	0.15625	0.34375	0.23438	0.32813	0.21875
TD	Children	76	0.32813	0.20313	0.40625	0.26563	0.26563	0.20313	0.20313	0.15625	0.34375	0.26563	0.39063	0.21875	0.32813	0.35938	0.29688	0.20313	0.20313	0.34375	0.20313	0.29688	0.25	0.23438	0.21875	0.25	0.26563	0.39063	0.26563	0.17188	0.17188	0.25	0.1875	0.3125	0.1875	0.20313	0.34375	0.23438	0.39063	0.26563	0.25	0.3125	0.26563	0.3125	0.23438	0.29688	0.25	0.29688	0.3125
TD	Children	77	0.35938	0.25	0.29688	0.25	0.35938	0.1875	0.28125	0.25	0.34375	0.125	0.25	0.26563	0.25	0.23438	0.26563	0.28125	0.20313	0.375	0.34375	0.28125	0.32813	0.25	0.23438	0.21875	0.25	0.21875	0.25	0.26563	0.20313	0.23438	0.20313	0.21875	0.23438	0.3125	0.26563	0.26563	0.3125	0.23438	0.21875	0.28125	0.25	0.1875	0.25	0.29688	0.25	0.23438	0.25
TD	Children	78	0.32813	0.39063	0.3125	0.32813	0.29688	0.40625	0.40625	0.375	0.28125	0.32813	0.375	0.34375	0.32813	0.26563	0.39063	0.375	0.45313	0.23438	0.3125	0.42188	0.42188	0.25	0.29688	0.42188	0.39063	0.3125	0.34375	0.45313	0.3125	0.23438	0.32813	0.3125	0.40625	0.35938	0.32813	0.32813	0.3125	0.39063	0.3125	0.35938	0.34375	0.45313	0.39063	0.375	0.29688	0.375	0.32813
TD	Children	79	0.29688	0.375	0.26563	0.28125	0.32813	0.375	0.25	0.26563	0.39063	0.4375	0.29688	0.23438	0.29688	0.26563	0.35938	0.26563	0.29688	0.26563	0.25	0.21875	0.3125	0.3125	0.26563	0.26563	0.21875	0.32813	0.32813	0.32813	0.3125	0.3125	0.42188	0.34375	0.3125	0.20313	0.34375	0.29688	0.28125	0.32813	0.29688	0.35938	0.29688	0.23438	0.35938	0.29688	0.34375	0.25	0.21875
TD	Children	80	0.34375	0.26563	0.35938	0.15625	0.3125	0.35938	0.3125	0.35938	0.1875	0.26563	0.375	0.32813	0.28125	0.26563	0.26563	0.3125	0.23438	0.25	0.29688	0.25	0.3125	0.28125	0.34375	0.21875	0.20313	0.375	0.26563	0.29688	0.32813	0.25	0.29688	0.21875	0.26563	0.25	0.3125	0.28125	0.25	0.25	0.26563	0.25	0.21875	0.32813	0.20313	0.26563	0.25	0.3125	0.23438
TD	Adolescents	1	0.4	0.54444	0.48889	0.5	0.43333	0.38889	0.47778	0.52222	0.52222	0.45556	0.54444	0.54444	0.53333	0.68889	0.6	0.45556	0.44444	0.41111	0.53333	0.52222	0.45556	0.48889	0.4	0.48889	0.57778	0.55556	0.41111	0.56667	0.5	0.52222	0.55556	0.51111	0.41111	0.58889	0.51111	0.51111	0.43333	0.38889	0.46667	0.42222	0.54444	0.55556	0.58889	0.48889	0.42222	0.5	0.48889
TD	Adolescents	2	0.72222	0.65556	0.77778	0.68889	0.65556	0.67778	0.73333	0.65556	0.72222	0.71111	0.72222	0.67778	0.72222	0.7	0.7	0.72222	0.66667	0.65556	0.68889	0.67778	0.74444	0.73333	0.71111	0.66667	0.75556	0.73333	0.7	0.75556	0.63333	0.74444	0.75556	0.72222	0.61111	0.66667	0.68889	0.77778	0.67778	0.65556	0.62222	0.73333	0.65556	0.73333	0.83333	0.75556	0.74444	0.7	0.66667
TD	Adolescents	3	0.83333	0.77778	0.84444	0.78889	0.78889	0.8	0.81111	0.78889	0.75556	0.83333	0.73333	0.78889	0.76667	0.77778	0.76667	0.76667	0.76667	0.77778	0.67778	0.77778	0.75556	0.8	0.73333	0.73333	0.8	0.76667	0.78889	0.75556	0.73333	0.75556	0.76667	0.77778	0.76667	0.83333	0.7	0.74444	0.78889	0.75556	0.72222	0.74444	0.77778	0.73333	0.77778	0.81111	0.76667	0.7	0.8
TD	Adolescents	4	0.56667	0.55556	0.55556	0.68889	0.53333	0.57778	0.6	0.58889	0.62222	0.56667	0.57778	0.52222	0.64444	0.64444	0.57778	0.62222	0.48889	0.48889	0.55556	0.56667	0.56667	0.58889	0.57778	0.61111	0.54444	0.58889	0.5	0.56667	0.51111	0.62222	0.58889	0.56667	0.46667	0.52222	0.54444	0.56667	0.55556	0.66667	0.66667	0.57778	0.67778	0.58889	0.61111	0.47778	0.56667	0.63333	0.52222
TD	Adolescents	5	0.65556	0.62222	0.81111	0.72222	0.8	0.74444	0.71111	0.63333	0.71111	0.76667	0.68889	0.61111	0.75556	0.75556	0.76667	0.63333	0.65556	0.72222	0.63333	0.74444	0.72222	0.72222	0.72222	0.75556	0.66667	0.82222	0.62222	0.68889	0.65556	0.71111	0.7	0.65556	0.68889	0.73333	0.7	0.7	0.67778	0.68889	0.67778	0.64444	0.83333	0.78889	0.72222	0.67778	0.75556	0.66667	0.73333
TD	Adolescents	6	0.71111	0.73333	0.77778	0.82222	0.81111	0.71111	0.82222	0.72222	0.83333	0.75556	0.68889	0.8	0.82222	0.8	0.77778	0.73333	0.74444	0.77778	0.78889	0.78889	0.71111	0.73333	0.65556	0.82222	0.78889	0.68889	0.74444	0.78889	0.71111	0.78889	0.78889	0.74444	0.72222	0.76667	0.78889	0.75556	0.8	0.77778	0.8	0.78889	0.77778	0.71111	0.76667	0.81111	0.82222	0.8	0.74444
TD	Adolescents	7	0.8	0.78889	0.84444	0.77778	0.8	0.84444	0.85556	0.74444	0.78889	0.8	0.85556	0.84444	0.86667	0.84444	0.77778	0.84444	0.9	0.91111	0.76667	0.77778	0.83333	0.75556	0.8	0.8	0.88889	0.76667	0.83333	0.82222	0.7	0.8	0.76667	0.82222	0.83333	0.83333	0.81111	0.81111	0.83333	0.83333	0.8	0.76667	0.82222	0.84444	0.85556	0.76667	0.82222	0.85556	0.82222
TD	Adolescents	8	0.63333	0.66667	0.64444	0.73333	0.72222	0.75556	0.68889	0.71111	0.63333	0.65556	0.61111	0.72222	0.62222	0.66667	0.71111	0.64444	0.67778	0.65556	0.61111	0.61111	0.66667	0.74444	0.65556	0.67778	0.67778	0.67778	0.66667	0.65556	0.7	0.66667	0.68889	0.66667	0.62222	0.68889	0.71111	0.64444	0.72222	0.66667	0.55556	0.62222	0.68889	0.73333	0.72222	0.61111	0.68889	0.68889	0.76667
TD	Adolescents	9	0.73333	0.73333	0.73333	0.8	0.71111	0.78889	0.77778	0.84444	0.75556	0.71111	0.74444	0.7	0.74444	0.73333	0.84444	0.7	0.66667	0.77778	0.68889	0.77778	0.77778	0.77778	0.73333	0.83333	0.75556	0.86667	0.73333	0.75556	0.8	0.84444	0.8	0.71111	0.72222	0.72222	0.8	0.74444	0.76667	0.74444	0.76667	0.78889	0.82222	0.74444	0.75556	0.81111	0.77778	0.8	0.7
TD	Adolescents	10	0.78889	0.87778	0.78889	0.85556	0.83333	0.81111	0.82222	0.77778	0.83333	0.83333	0.84444	0.73333	0.78889	0.81111	0.78889	0.74444	0.77778	0.86667	0.78889	0.75556	0.74444	0.73333	0.83333	0.78889	0.76667	0.83333	0.86667	0.82222	0.77778	0.83333	0.84444	0.78889	0.8	0.82222	0.77778	0.85556	0.81111	0.84444	0.82222	0.83333	0.77778	0.8	0.84444	0.82222	0.85556	0.82222	0.8
TD	Adolescents	11	0.83333	0.84444	0.84444	0.84444	0.85556	0.8	0.84444	0.81111	0.83333	0.82222	0.84444	0.82222	0.77778	0.82222	0.86667	0.83333	0.81111	0.83333	0.82222	0.84444	0.86667	0.9	0.81111	0.82222	0.84444	0.86667	0.87778	0.83333	0.86667	0.84444	0.78889	0.77778	0.78889	0.84444	0.73333	0.85556	0.85556	0.78889	0.83333	0.81111	0.86667	0.77778	0.77778	0.82222	0.85556	0.75556	0.8
TD	Adolescents	12	0.84444	0.83333	0.81111	0.87778	0.81111	0.87778	0.82222	0.9	0.84444	0.77778	0.86667	0.84444	0.77778	0.88889	0.85556	0.83333	0.82222	0.93333	0.81111	0.8	0.81111	0.82222	0.85556	0.84444	0.83333	0.85556	0.87778	0.73333	0.81111	0.85556	0.92222	0.83333	0.91111	0.78889	0.82222	0.82222	0.93333	0.94444	0.8	0.85556	0.8	0.86667	0.84444	0.87778	0.81111	0.84444	0.85556
TD	Adolescents	13	0.82222	0.74444	0.81111	0.7	0.74444	0.74444	0.81111	0.75556	0.72222	0.67778	0.65556	0.76667	0.78889	0.75556	0.74444	0.73333	0.7	0.83333	0.77778	0.78889	0.78889	0.77778	0.77778	0.75556	0.76667	0.75556	0.71111	0.72222	0.74444	0.83333	0.75556	0.71111	0.84444	0.73333	0.75556	0.71111	0.65556	0.8	0.72222	0.82222	0.83333	0.68889	0.7	0.8	0.67778	0.8	0.81111
TD	Adolescents	14	0.8	0.84444	0.81111	0.75556	0.82222	0.8	0.74444	0.81111	0.78889	0.8	0.83333	0.78889	0.83333	0.87778	0.81111	0.84444	0.8	0.88889	0.81111	0.84444	0.84444	0.82222	0.78889	0.8	0.76667	0.78889	0.8	0.74444	0.84444	0.8	0.83333	0.84444	0.76667	0.75556	0.82222	0.72222	0.84444	0.78889	0.84444	0.77778	0.8	0.75556	0.81111	0.85556	0.83333	0.68889	0.81111
TD	Adolescents	15	0.88889	0.82222	0.92222	0.74444	0.81111	0.81111	0.81111	0.8	0.84444	0.77778	0.81111	0.81111	0.83333	0.87778	0.77778	0.83333	0.9	0.77778	0.83333	0.82222	0.82222	0.86667	0.85556	0.85556	0.91111	0.82222	0.8	0.83333	0.82222	0.84444	0.82222	0.8	0.85556	0.9	0.81111	0.77778	0.78889	0.8	0.9	0.83333	0.75556	0.77778	0.81111	0.84444	0.88889	0.88889	0.8
TD	Adolescents	16	0.86667	0.86667	0.84444	0.87778	0.85556	0.83333	0.83333	0.83333	0.86667	0.81111	0.84444	0.88889	0.82222	0.84444	0.81111	0.85556	0.84444	0.88889	0.76667	0.86667	0.77778	0.81111	0.81111	0.9	0.83333	0.77778	0.85556	0.81111	0.81111	0.83333	0.91111	0.93333	0.8	0.77778	0.87778	0.86667	0.86667	0.81111	0.8	0.84444	0.83333	0.86667	0.83333	0.81111	0.85556	0.81111	0.82222
TD	Adolescents	17	0.83333	0.85556	0.9	0.87778	0.82222	0.87778	0.87778	0.86667	0.83333	0.85556	0.92222	0.85556	0.82222	0.83333	0.84444	0.77778	0.88889	0.87778	0.75556	0.83333	0.85556	0.86667	0.82222	0.83333	0.87778	0.83333	0.84444	0.8	0.83333	0.84444	0.93333	0.8	0.83333	0.78889	0.87778	0.8	0.83333	0.76667	0.87778	0.85556	0.81111	0.84444	0.84444	0.91111	0.85556	0.84444	0.92222
TD	Adolescents	18	0.75556	0.81111	0.77778	0.82222	0.75556	0.77778	0.78889	0.77778	0.86667	0.73333	0.71111	0.77778	0.78889	0.74444	0.81111	0.74444	0.77778	0.8	0.8	0.8	0.75556	0.84444	0.77778	0.76667	0.81111	0.8	0.77778	0.73333	0.81111	0.76667	0.75556	0.74444	0.76667	0.68889	0.72222	0.8	0.72222	0.71111	0.77778	0.73333	0.76667	0.73333	0.8	0.8	0.74444	0.74444	0.76667
TD	Adolescents	19	0.85556	0.84444	0.81111	0.78889	0.8	0.73333	0.78889	0.73333	0.81111	0.75556	0.85556	0.81111	0.84444	0.84444	0.82222	0.82222	0.91111	0.86667	0.84444	0.84444	0.75556	0.77778	0.76667	0.85556	0.77778	0.77778	0.83333	0.82222	0.82222	0.74444	0.8	0.85556	0.81111	0.8	0.81111	0.85556	0.86667	0.88889	0.87778	0.74444	0.84444	0.8	0.86667	0.77778	0.82222	0.84444	0.78889
TD	Adolescents	20	0.86667	0.84444	0.84444	0.82222	0.85556	0.84444	0.87778	0.82222	0.77778	0.85556	0.81111	0.87778	0.88889	0.81111	0.83333	0.78889	0.84444	0.85556	0.74444	0.83333	0.87778	0.82222	0.84444	0.84444	0.81111	0.81111	0.83333	0.96667	0.85556	0.83333	0.83333	0.81111	0.82222	0.82222	0.82222	0.85556	0.84444	0.83333	0.9	0.84444	0.85556	0.85556	0.88889	0.8	0.84444	0.83333	0.8
TD	Adolescents	21	0.83333	0.9	0.87778	0.86667	0.84444	0.86667	0.8	0.87778	0.87778	0.84444	0.81111	0.94444	0.84444	0.87778	0.88889	0.78889	0.88889	0.87778	0.84444	0.88889	0.84444	0.87778	0.82222	0.81111	0.91111	0.86667	0.9	0.84444	0.84444	0.85556	0.8	0.83333	0.83333	0.83333	0.88889	0.86667	0.85556	0.91111	0.82222	0.81111	0.92222	0.86667	0.82222	0.84444	0.8	0.76667	0.85556
TD	Adolescents	22	0.85556	0.82222	0.82222	0.83333	0.87778	0.86667	0.86667	0.83333	0.86667	0.82222	0.87778	0.83333	0.92222	0.85556	0.78889	0.84444	0.9	0.91111	0.83333	0.91111	0.83333	0.87778	0.84444	0.93333	0.91111	0.88889	0.85556	0.84444	0.87778	0.84444	0.88889	0.88889	0.87778	0.83333	0.8	0.93333	0.81111	0.92222	0.8	0.84444	0.84444	0.88889	0.88889	0.88889	0.91111	0.9	0.84444
TD	Adolescents	23	0.84444	0.83333	0.86667	0.86667	0.86667	0.85556	0.84444	0.91111	0.83333	0.9	0.83333	0.85556	0.77778	0.9	0.88889	0.86667	0.86667	0.84444	0.84444	0.86667	0.85556	0.84444	0.9	0.82222	0.85556	0.85556	0.87778	0.88889	0.88889	0.85556	0.81111	0.91111	0.9	0.83333	0.87778	0.91111	0.9	0.91111	0.9	0.88889	0.92222	0.94444	0.85556	0.88889	0.92222	0.86667	0.83333
TD	Adolescents	24	0.8	0.83333	0.73333	0.75556	0.77778	0.65556	0.76667	0.76667	0.8	0.71111	0.78889	0.77778	0.85556	0.86667	0.84444	0.76667	0.78889	0.82222	0.78889	0.74444	0.87778	0.9	0.77778	0.82222	0.81111	0.84444	0.78889	0.75556	0.68889	0.73333	0.71111	0.78889	0.76667	0.8	0.74444	0.78889	0.83333	0.83333	0.77778	0.81111	0.73333	0.8	0.8	0.83333	0.67778	0.86667	0.82222
TD	Adolescents	25	0.77778	0.84444	0.82222	0.86667	0.81111	0.86667	0.88889	0.78889	0.87778	0.81111	0.85556	0.78889	0.72222	0.86667	0.85556	0.82222	0.8	0.84444	0.76667	0.85556	0.86667	0.74444	0.84444	0.83333	0.84444	0.91111	0.8	0.8	0.83333	0.86667	0.85556	0.85556	0.82222	0.84444	0.87778	0.88889	0.86667	0.8	0.77778	0.82222	0.86667	0.8	0.8	0.88889	0.86667	0.85556	0.83333
TD	Adolescents	26	0.85556	0.91111	0.91111	0.87778	0.9	0.85556	0.85556	0.82222	0.88889	0.82222	0.91111	0.86667	0.85556	0.92222	0.88889	0.86667	0.87778	0.8	0.91111	0.9	0.85556	0.87778	0.86667	0.82222	0.87778	0.9	0.88889	0.83333	0.74444	0.85556	0.85556	0.83333	0.85556	0.84444	0.87778	0.86667	0.85556	0.84444	0.87778	0.87778	0.81111	0.86667	0.86667	0.84444	0.85556	0.85556	0.91111
TD	Adolescents	27	0.86667	0.83333	0.87778	0.9	0.83333	0.9	0.85556	0.86667	0.8	0.82222	0.85556	0.94444	0.83333	0.81111	0.87778	0.87778	0.83333	0.9	0.86667	0.83333	0.85556	0.87778	0.93333	0.86667	0.84444	0.87778	0.91111	0.9	0.9	0.83333	0.84444	0.81111	0.84444	0.87778	0.87778	0.87778	0.85556	0.8	0.84444	0.9	0.82222	0.86667	0.9	0.88889	0.88889	0.81111	0.83333
TD	Adolescents	28	0.84444	0.87778	0.9	0.87778	0.84444	0.94444	0.85556	0.95556	0.83333	0.85556	0.8	0.84444	0.88889	0.86667	0.86667	0.8	0.85556	0.83333	0.88889	0.84444	0.82222	0.93333	0.82222	0.9	0.9	0.86667	0.83333	0.9	0.84444	0.85556	0.86667	0.86667	0.84444	0.86667	0.82222	0.83333	0.91111	0.78889	0.86667	0.82222	0.85556	0.9	0.84444	0.85556	0.86667	0.86667	0.87778
TD	Adolescents	29	0.91111	0.85556	0.85556	0.88889	0.87778	0.87778	0.83333	0.86667	0.9	0.91111	0.9	0.88889	0.9	0.87778	0.84444	0.87778	0.9	0.84444	0.85556	0.94444	0.84444	0.81111	0.81111	0.92222	0.88889	0.86667	0.78889	0.87778	0.9	0.86667	0.92222	0.86667	0.86667	0.96667	0.9	0.86667	0.93333	0.87778	0.81111	0.84444	0.9	0.85556	0.87778	0.83333	0.88889	0.87778	0.87778
TD	Adolescents	30	0.81111	0.81111	0.82222	0.75556	0.81111	0.81111	0.78889	0.78889	0.82222	0.72222	0.74444	0.76667	0.74444	0.77778	0.82222	0.7	0.84444	0.8	0.82222	0.76667	0.74444	0.7	0.77778	0.76667	0.8	0.73333	0.84444	0.87778	0.77778	0.77778	0.75556	0.75556	0.8	0.73333	0.8	0.83333	0.76667	0.82222	0.86667	0.8	0.82222	0.82222	0.74444	0.78889	0.85556	0.84444	0.81111
TD	Adolescents	31	0.84444	0.91111	0.84444	0.85556	0.87778	0.86667	0.85556	0.82222	0.91111	0.73333	0.78889	0.78889	0.83333	0.84444	0.78889	0.82222	0.82222	0.82222	0.87778	0.81111	0.81111	0.82222	0.84444	0.9	0.84444	0.83333	0.81111	0.82222	0.83333	0.86667	0.84444	0.86667	0.85556	0.83333	0.82222	0.83333	0.82222	0.83333	0.87778	0.86667	0.87778	0.85556	0.82222	0.9	0.76667	0.86667	0.82222
TD	Adolescents	32	0.82222	0.84444	0.86667	0.86667	0.8	0.77778	0.81111	0.85556	0.87778	0.75556	0.87778	0.83333	0.86667	0.87778	0.82222	0.85556	0.86667	0.85556	0.87778	0.84444	0.87778	0.84444	0.9	0.85556	0.87778	0.84444	0.85556	0.86667	0.83333	0.92222	0.85556	0.85556	0.92222	0.84444	0.8	0.88889	0.83333	0.85556	0.9	0.81111	0.83333	0.9	0.75556	0.84444	0.82222	0.84444	0.85556
TD	Adolescents	33	0.75556	0.75556	0.71111	0.77778	0.81111	0.83333	0.77778	0.74444	0.8	0.71111	0.74444	0.74444	0.7	0.76667	0.66667	0.7	0.75556	0.73333	0.77778	0.81111	0.75556	0.84444	0.75556	0.77778	0.77778	0.73333	0.75556	0.81111	0.85556	0.78889	0.78889	0.76667	0.83333	0.74444	0.72222	0.8	0.8	0.77778	0.74444	0.73333	0.78889	0.74444	0.71111	0.72222	0.83333	0.74444	0.71111
TD	Adolescents	34	0.85556	0.82222	0.85556	0.85556	0.81111	0.83333	0.86667	0.86667	0.86667	0.78889	0.76667	0.81111	0.81111	0.88889	0.82222	0.78889	0.76667	0.82222	0.74444	0.81111	0.81111	0.8	0.93333	0.8	0.86667	0.77778	0.78889	0.83333	0.88889	0.84444	0.86667	0.86667	0.8	0.8	0.85556	0.85556	0.78889	0.77778	0.85556	0.81111	0.86667	0.8	0.83333	0.76667	0.84444	0.82222	0.78889
TD	Adolescents	35	0.92222	0.88889	0.78889	0.85556	0.82222	0.85556	0.88889	0.85556	0.8	0.84444	0.88889	0.86667	0.88889	0.9	0.86667	0.88889	0.91111	0.82222	0.83333	0.85556	0.82222	0.93333	0.85556	0.88889	0.93333	0.87778	0.85556	0.87778	0.88889	0.81111	0.9	0.91111	0.85556	0.85556	0.82222	0.85556	0.9	0.8	0.83333	0.82222	0.86667	0.84444	0.86667	0.83333	0.86667	0.9	0.85556
TD	Adolescents	36	0.81111	0.86667	0.87778	0.81111	0.88889	0.83333	0.83333	0.84444	0.84444	0.83333	0.77778	0.81111	0.78889	0.88889	0.87778	0.83333	0.87778	0.85556	0.84444	0.86667	0.84444	0.84444	0.87778	0.87778	0.81111	0.82222	0.84444	0.86667	0.83333	0.87778	0.87778	0.82222	0.81111	0.81111	0.91111	0.85556	0.85556	0.87778	0.91111	0.86667	0.78889	0.88889	0.81111	0.86667	0.82222	0.85556	0.82222
TD	Adolescents	37	0.67778	0.8	0.76667	0.81111	0.67778	0.81111	0.85556	0.74444	0.77778	0.77778	0.78889	0.72222	0.67778	0.84444	0.78889	0.76667	0.81111	0.77778	0.84444	0.8	0.77778	0.78889	0.8	0.68889	0.77778	0.71111	0.78889	0.81111	0.76667	0.78889	0.76667	0.85556	0.86667	0.77778	0.8	0.75556	0.81111	0.77778	0.71111	0.81111	0.8	0.74444	0.77778	0.77778	0.7	0.78889	0.77778
TD	Adolescents	38	0.78889	0.78889	0.83333	0.85556	0.91111	0.77778	0.84444	0.8	0.78889	0.82222	0.78889	0.8	0.81111	0.78889	0.8	0.8	0.81111	0.85556	0.77778	0.88889	0.86667	0.85556	0.83333	0.82222	0.83333	0.82222	0.8	0.82222	0.86667	0.83333	0.84444	0.77778	0.84444	0.81111	0.83333	0.77778	0.84444	0.85556	0.77778	0.83333	0.85556	0.8	0.76667	0.85556	0.82222	0.85556	0.78889
TD	Adolescents	39	0.83333	0.83333	0.84444	0.82222	0.86667	0.87778	0.84444	0.8	0.85556	0.8	0.82222	0.84444	0.91111	0.81111	0.86667	0.91111	0.84444	0.82222	0.87778	0.83333	0.76667	0.81111	0.85556	0.86667	0.84444	0.8	0.86667	0.86667	0.88889	0.77778	0.83333	0.77778	0.78889	0.84444	0.84444	0.76667	0.86667	0.84444	0.85556	0.81111	0.84444	0.78889	0.82222	0.81111	0.85556	0.87778	0.86667
TD	Adolescents	40	0.82222	0.85556	0.78889	0.88889	0.86667	0.85556	0.88889	0.85556	0.8	0.76667	0.87778	0.86667	0.83333	0.8	0.83333	0.88889	0.87778	0.88889	0.81111	0.84444	0.85556	0.9	0.83333	0.92222	0.88889	0.82222	0.87778	0.85556	0.82222	0.78889	0.82222	0.86667	0.82222	0.86667	0.8	0.86667	0.85556	0.86667	0.87778	0.86667	0.85556	0.85556	0.87778	0.92222	0.9	0.85556	0.85556
TD	Adolescents	41	0.86667	0.84444	0.87778	0.84444	0.85556	0.88889	0.8	0.84444	0.84444	0.83333	0.84444	0.86667	0.91111	0.9	0.91111	0.77778	0.91111	0.83333	0.83333	0.83333	0.84444	0.84444	0.91111	0.92222	0.86667	0.81111	0.92222	0.88889	0.9	0.8	0.82222	0.88889	0.83333	0.8	0.83333	0.85556	0.87778	0.85556	0.91111	0.91111	0.84444	0.88889	0.85556	0.81111	0.87778	0.82222	0.88889
TD	Adolescents	42	0.78889	0.81111	0.76667	0.8	0.8	0.74444	0.77778	0.8	0.83333	0.77778	0.76667	0.73333	0.76667	0.73333	0.73333	0.78889	0.78889	0.81111	0.82222	0.74444	0.72222	0.8	0.73333	0.64444	0.76667	0.75556	0.75556	0.75556	0.85556	0.81111	0.76667	0.81111	0.74444	0.74444	0.76667	0.76667	0.77778	0.71111	0.78889	0.7	0.8	0.75556	0.76667	0.9	0.75556	0.76667	0.74444
TD	Adolescents	43	0.67778	0.65556	0.64444	0.74444	0.68889	0.64444	0.71111	0.57778	0.71111	0.67778	0.61111	0.67778	0.73333	0.65556	0.63333	0.7	0.7	0.61111	0.67778	0.7	0.67778	0.67778	0.65556	0.81111	0.67778	0.63333	0.63333	0.68889	0.71111	0.61111	0.64444	0.7	0.67778	0.68889	0.66667	0.73333	0.6	0.71111	0.6	0.73333	0.7	0.62222	0.65556	0.72222	0.6	0.7	0.67778
TD	Adolescents	44	0.71111	0.74444	0.75556	0.78889	0.8	0.75556	0.76667	0.7	0.74444	0.71111	0.75556	0.78889	0.64444	0.78889	0.73333	0.76667	0.8	0.75556	0.8	0.77778	0.78889	0.71111	0.84444	0.67778	0.71111	0.67778	0.76667	0.73333	0.81111	0.76667	0.75556	0.8	0.65556	0.73333	0.78889	0.81111	0.73333	0.73333	0.74444	0.73333	0.77778	0.78889	0.76667	0.75556	0.73333	0.76667	0.73333
TD	Adolescents	45	0.66667	0.65556	0.6	0.68889	0.65556	0.57778	0.6	0.57778	0.64444	0.71111	0.58889	0.61111	0.62222	0.61111	0.56667	0.61111	0.54444	0.63333	0.62222	0.67778	0.66667	0.55556	0.61111	0.58889	0.6	0.61111	0.65556	0.75556	0.64444	0.7	0.62222	0.56667	0.65556	0.67778	0.56667	0.61111	0.53333	0.62222	0.62222	0.58889	0.58889	0.61111	0.66667	0.65556	0.57778	0.55556	0.66667
TD	Adolescents	46	0.46667	0.53333	0.42222	0.56667	0.51111	0.4	0.46667	0.5	0.43333	0.45556	0.51111	0.52222	0.45556	0.47778	0.48889	0.44444	0.51111	0.47778	0.43333	0.54444	0.48889	0.48889	0.55556	0.42222	0.42222	0.46667	0.52222	0.48889	0.47778	0.47778	0.48889	0.53333	0.44444	0.54444	0.46667	0.5	0.47778	0.52222	0.46667	0.51111	0.53333	0.45556	0.46667	0.48889	0.47778	0.43333	0.44444
TD	Adolescents	47	0.3	0.31111	0.31111	0.38889	0.38889	0.44444	0.43333	0.36667	0.32222	0.34444	0.35556	0.31111	0.43333	0.41111	0.37778	0.43333	0.33333	0.33333	0.36667	0.38889	0.28889	0.36667	0.45556	0.33333	0.3	0.32222	0.37778	0.4	0.37778	0.3	0.33333	0.36667	0.38889	0.35556	0.34444	0.33333	0.33333	0.41111	0.26667	0.41111	0.38889	0.4	0.45556	0.36667	0.33333	0.34444	0.35556
TD	Adolescents	48	0.45556	0.41111	0.38889	0.53333	0.41111	0.43333	0.47778	0.45556	0.44444	0.48889	0.48889	0.53333	0.51111	0.54444	0.45556	0.43333	0.44444	0.43333	0.51111	0.5	0.45556	0.44444	0.42222	0.48889	0.53333	0.47778	0.45556	0.42222	0.4	0.45556	0.46667	0.54444	0.48889	0.41111	0.42222	0.47778	0.5	0.43333	0.46667	0.53333	0.45556	0.46667	0.43333	0.51111	0.42222	0.52222	0.47778
TD	Adolescents	49	0.41111	0.36667	0.28889	0.37778	0.34444	0.33333	0.32222	0.38889	0.38889	0.37778	0.38889	0.41111	0.44444	0.35556	0.38889	0.35556	0.4	0.4	0.36667	0.37778	0.36667	0.37778	0.31111	0.43333	0.43333	0.28889	0.35556	0.41111	0.38889	0.41111	0.36667	0.33333	0.43333	0.34444	0.31111	0.36667	0.34444	0.35556	0.36667	0.42222	0.44444	0.42222	0.28889	0.33333	0.3	0.4	0.35556
TD	Adolescents	50	0.38889	0.26667	0.32222	0.35556	0.36667	0.28889	0.33333	0.26667	0.44444	0.27778	0.31111	0.34444	0.38889	0.4	0.33333	0.31111	0.24444	0.37778	0.33333	0.3	0.32222	0.3	0.34444	0.32222	0.31111	0.25556	0.42222	0.32222	0.42222	0.34444	0.26667	0.42222	0.28889	0.31111	0.25556	0.27778	0.34444	0.36667	0.32222	0.28889	0.34444	0.32222	0.35556	0.3	0.33333	0.42222	0.32222
TD	Adolescents	51	0.23333	0.35556	0.31111	0.26667	0.34444	0.24444	0.23333	0.3	0.26667	0.27778	0.27778	0.27778	0.28889	0.34444	0.26667	0.38889	0.27778	0.26667	0.31111	0.25556	0.31111	0.36667	0.3	0.35556	0.3	0.3	0.26667	0.26667	0.36667	0.35556	0.18889	0.25556	0.3	0.26667	0.26667	0.27778	0.33333	0.37778	0.26667	0.28889	0.4	0.33333	0.31111	0.23333	0.31111	0.27778	0.25556
TD	Adolescents	52	0.24444	0.25556	0.22222	0.25556	0.3	0.26667	0.3	0.27778	0.36667	0.23333	0.27778	0.32222	0.28889	0.28889	0.24444	0.31111	0.22222	0.22222	0.3	0.26667	0.36667	0.27778	0.23333	0.28889	0.3	0.28889	0.28889	0.24444	0.3	0.27778	0.21111	0.3	0.37778	0.25556	0.24444	0.28889	0.27778	0.23333	0.24444	0.24444	0.28889	0.25556	0.23333	0.32222	0.24444	0.21111	0.24444
TD	Adolescents	53	0.27778	0.22222	0.21111	0.24444	0.24444	0.24444	0.25556	0.25556	0.31111	0.26667	0.25556	0.31111	0.24444	0.24444	0.18889	0.3	0.22222	0.26667	0.24444	0.21111	0.22222	0.25556	0.26667	0.22222	0.23333	0.17778	0.18889	0.26667	0.23333	0.26667	0.24444	0.24444	0.18889	0.16667	0.27778	0.26667	0.22222	0.31111	0.24444	0.28889	0.28889	0.21111	0.24444	0.24444	0.32222	0.23333	0.26667
TD	Adolescents	54	0.3	0.34444	0.28889	0.41111	0.37778	0.23333	0.26667	0.28889	0.34444	0.28889	0.35556	0.33333	0.25556	0.31111	0.43333	0.2	0.3	0.34444	0.3	0.28889	0.35556	0.31111	0.32222	0.26667	0.3	0.38889	0.3	0.35556	0.37778	0.34444	0.36667	0.26667	0.25556	0.32222	0.38889	0.32222	0.31111	0.27778	0.27778	0.35556	0.37778	0.24444	0.41111	0.4	0.35556	0.3	0.37778
TD	Adolescents	55	0.31111	0.33333	0.24444	0.23333	0.23333	0.26667	0.32222	0.31111	0.37778	0.25556	0.35556	0.27778	0.24444	0.32222	0.31111	0.24444	0.26667	0.25556	0.3	0.34444	0.16667	0.32222	0.33333	0.32222	0.24444	0.25556	0.3	0.28889	0.23333	0.21111	0.32222	0.35556	0.28889	0.26667	0.27778	0.33333	0.26667	0.25556	0.22222	0.32222	0.31111	0.23333	0.33333	0.32222	0.27778	0.24444	0.28889
TD	Adolescents	56	0.31111	0.31111	0.26667	0.28889	0.24444	0.31111	0.15556	0.16667	0.24444	0.24444	0.24444	0.25556	0.2	0.26667	0.24444	0.33333	0.22222	0.25556	0.25556	0.16667	0.2	0.21111	0.27778	0.17778	0.25556	0.27778	0.26667	0.28889	0.3	0.22222	0.27778	0.25556	0.17778	0.22222	0.18889	0.28889	0.18889	0.24444	0.22222	0.21111	0.31111	0.27778	0.22222	0.24444	0.27778	0.18889	0.32222
TD	Adolescents	57	0.18889	0.2	0.23333	0.2	0.31111	0.25556	0.31111	0.2	0.27778	0.24444	0.2	0.26667	0.21111	0.24444	0.27778	0.22222	0.21111	0.28889	0.23333	0.25556	0.22222	0.18889	0.24444	0.22222	0.24444	0.15556	0.18889	0.3	0.18889	0.23333	0.23333	0.27778	0.27778	0.24444	0.26667	0.23333	0.21111	0.26667	0.33333	0.23333	0.25556	0.16667	0.24444	0.32222	0.24444	0.23333	0.22222
TD	Adolescents	58	0.35556	0.31111	0.24444	0.3	0.27778	0.36667	0.24444	0.26667	0.28889	0.31111	0.24444	0.24444	0.34444	0.26667	0.35556	0.32222	0.21111	0.38889	0.28889	0.3	0.22222	0.31111	0.32222	0.35556	0.31111	0.26667	0.31111	0.36667	0.35556	0.34444	0.36667	0.27778	0.33333	0.27778	0.33333	0.31111	0.3	0.36667	0.34444	0.35556	0.26667	0.28889	0.33333	0.32222	0.31111	0.2	0.37778
TD	Adolescents	59	0.28889	0.28889	0.23333	0.33333	0.2	0.23333	0.27778	0.25556	0.26667	0.17778	0.27778	0.28889	0.26667	0.33333	0.35556	0.24444	0.23333	0.22222	0.33333	0.27778	0.27778	0.31111	0.32222	0.26667	0.27778	0.27778	0.26667	0.32222	0.26667	0.36667	0.3	0.21111	0.26667	0.25556	0.33333	0.26667	0.25556	0.2	0.24444	0.25556	0.24444	0.18889	0.33333	0.3	0.23333	0.27778	0.25556
TD	Adolescents	60	0.18889	0.22222	0.22222	0.15556	0.17778	0.21111	0.27778	0.17778	0.23333	0.23333	0.17778	0.2	0.23333	0.25556	0.23333	0.18889	0.24444	0.26667	0.25556	0.31111	0.27778	0.16667	0.28889	0.18889	0.21111	0.2	0.25556	0.25556	0.24444	0.23333	0.25556	0.21111	0.27778	0.24444	0.25556	0.27778	0.21111	0.2	0.22222	0.23333	0.25556	0.25556	0.23333	0.24444	0.21111	0.17778	0.22222
TD	Adolescents	61	0.24444	0.21111	0.21111	0.22222	0.17778	0.23333	0.2	0.26667	0.3	0.22222	0.24444	0.22222	0.18889	0.23333	0.23333	0.15556	0.23333	0.24444	0.16667	0.33333	0.24444	0.26667	0.24444	0.15556	0.3	0.16667	0.25556	0.22222	0.18889	0.21111	0.21111	0.24444	0.16667	0.22222	0.2	0.24444	0.24444	0.3	0.22222	0.28889	0.18889	0.21111	0.17778	0.25556	0.2	0.24444	0.22222
TD	Adolescents	62	0.13333	0.18889	0.21111	0.22222	0.24444	0.17778	0.14444	0.15556	0.16667	0.22222	0.2	0.25556	0.15556	0.21111	0.23333	0.17778	0.21111	0.24444	0.14444	0.23333	0.2	0.18889	0.18889	0.16667	0.14444	0.21111	0.26667	0.23333	0.23333	0.25556	0.17778	0.22222	0.3	0.23333	0.16667	0.22222	0.17778	0.22222	0.2	0.25556	0.21111	0.14444	0.26667	0.24444	0.23333	0.24444	0.22222
TD	Adolescents	63	0.17778	0.17778	0.21111	0.22222	0.2	0.15556	0.24444	0.18889	0.22222	0.23333	0.22222	0.24444	0.16667	0.17778	0.22222	0.21111	0.17778	0.17778	0.18889	0.2	0.15556	0.23333	0.22222	0.26667	0.14444	0.21111	0.24444	0.17778	0.18889	0.18889	0.2	0.25556	0.28889	0.25556	0.2	0.2	0.22222	0.13333	0.25556	0.21111	0.24444	0.17778	0.15556	0.14444	0.18889	0.2	0.14444
TD	Adolescents	64	0.21111	0.12222	0.2	0.17778	0.17778	0.24444	0.15556	0.1	0.2	0.22222	0.22222	0.25556	0.17778	0.23333	0.2	0.21111	0.15556	0.2	0.2	0.18889	0.24444	0.17778	0.18889	0.18889	0.12222	0.14444	0.26667	0.22222	0.21111	0.2	0.18889	0.23333	0.24444	0.21111	0.23333	0.26667	0.15556	0.14444	0.16667	0.17778	0.2	0.13333	0.16667	0.21111	0.16667	0.18889	0.2
TD	Adolescents	65	0.25556	0.2	0.28889	0.27778	0.27778	0.32222	0.2	0.31111	0.23333	0.25556	0.27778	0.28889	0.25556	0.28889	0.28889	0.34444	0.31111	0.23333	0.31111	0.23333	0.27778	0.25556	0.21111	0.26667	0.31111	0.33333	0.26667	0.24444	0.26667	0.28889	0.24444	0.24444	0.26667	0.31111	0.26667	0.27778	0.23333	0.3	0.25556	0.3	0.26667	0.27778	0.24444	0.31111	0.31111	0.22222	0.33333
TD	Adolescents	66	0.2	0.21111	0.23333	0.27778	0.2	0.25556	0.27778	0.16667	0.24444	0.2	0.3	0.2	0.24444	0.24444	0.25556	0.25556	0.18889	0.2	0.22222	0.32222	0.21111	0.28889	0.27778	0.25556	0.22222	0.22222	0.27778	0.24444	0.23333	0.24444	0.28889	0.2	0.3	0.24444	0.18889	0.23333	0.25556	0.25556	0.22222	0.2	0.22222	0.22222	0.24444	0.22222	0.14444	0.25556	0.26667
TD	Adolescents	67	0.18889	0.15556	0.16667	0.2	0.16667	0.26667	0.14444	0.26667	0.17778	0.23333	0.15556	0.22222	0.18889	0.23333	0.25556	0.17778	0.22222	0.23333	0.16667	0.24444	0.16667	0.16667	0.26667	0.25556	0.15556	0.17778	0.15556	0.21111	0.15556	0.16667	0.24444	0.23333	0.22222	0.2	0.26667	0.16667	0.21111	0.3	0.2	0.24444	0.22222	0.24444	0.23333	0.25556	0.18889	0.17778	0.24444
TD	Adolescents	68	0.15556	0.17778	0.18889	0.17778	0.14444	0.16667	0.18889	0.22222	0.2	0.2	0.16667	0.2	0.17778	0.22222	0.15556	0.28889	0.18889	0.22222	0.2	0.24444	0.15556	0.21111	0.2	0.22222	0.2	0.18889	0.16667	0.2	0.22222	0.21111	0.21111	0.18889	0.18889	0.18889	0.17778	0.14444	0.21111	0.24444	0.22222	0.21111	0.23333	0.22222	0.21111	0.28889	0.17778	0.23333	0.22222
TD	Adolescents	69	0.23333	0.31111	0.24444	0.28889	0.24444	0.35556	0.27778	0.27778	0.2	0.22222	0.32222	0.27778	0.3	0.27778	0.3	0.24444	0.27778	0.27778	0.28889	0.24444	0.37778	0.34444	0.28889	0.3	0.3	0.24444	0.26667	0.33333	0.33333	0.28889	0.28889	0.25556	0.25556	0.18889	0.3	0.22222	0.27778	0.22222	0.25556	0.27778	0.3	0.28889	0.28889	0.35556	0.26667	0.33333	0.27778
TD	Adolescents	70	0.21111	0.26667	0.27778	0.22222	0.22222	0.25556	0.18889	0.16667	0.23333	0.24444	0.3	0.22222	0.25556	0.18889	0.21111	0.28889	0.22222	0.31111	0.24444	0.34444	0.22222	0.31111	0.2	0.23333	0.23333	0.15556	0.28889	0.27778	0.18889	0.26667	0.21111	0.21111	0.21111	0.2	0.22222	0.23333	0.26667	0.25556	0.27778	0.33333	0.23333	0.3	0.2	0.24444	0.21111	0.21111	0.28889
TD	Adolescents	71	0.2	0.25556	0.2	0.2	0.24444	0.24444	0.2	0.22222	0.24444	0.17778	0.17778	0.18889	0.26667	0.25556	0.21111	0.2	0.22222	0.25556	0.28889	0.16667	0.22222	0.23333	0.16667	0.22222	0.22222	0.23333	0.24444	0.26667	0.26667	0.21111	0.2	0.16667	0.21111	0.12222	0.18889	0.2	0.23333	0.14444	0.24444	0.23333	0.26667	0.13333	0.21111	0.17778	0.2	0.2	0.25556
TD	Adolescents	72	0.13333	0.15556	0.12222	0.14444	0.2	0.23333	0.17778	0.16667	0.21111	0.2	0.2	0.26667	0.14444	0.24444	0.23333	0.15556	0.21111	0.22222	0.18889	0.16667	0.16667	0.17778	0.18889	0.21111	0.23333	0.23333	0.22222	0.17778	0.2	0.23333	0.15556	0.25556	0.25556	0.15556	0.17778	0.13333	0.16667	0.22222	0.12222	0.2	0.2	0.23333	0.18889	0.22222	0.15556	0.13333	0.21111
TD	Adolescents	73	0.28889	0.26667	0.25556	0.27778	0.27778	0.28889	0.26667	0.28889	0.28889	0.3	0.26667	0.27778	0.24444	0.3	0.28889	0.34444	0.3	0.25556	0.25556	0.34444	0.27778	0.27778	0.23333	0.24444	0.26667	0.28889	0.3	0.31111	0.27778	0.25556	0.31111	0.25556	0.27778	0.27778	0.31111	0.27778	0.26667	0.23333	0.27778	0.21111	0.3	0.24444	0.28889	0.3	0.21111	0.21111	0.34444
TD	Adolescents	74	0.23333	0.16667	0.22222	0.24444	0.26667	0.17778	0.17778	0.31111	0.21111	0.26667	0.28889	0.24444	0.22222	0.18889	0.25556	0.23333	0.21111	0.22222	0.32222	0.18889	0.24444	0.22222	0.26667	0.25556	0.21111	0.23333	0.26667	0.24444	0.28889	0.22222	0.22222	0.26667	0.27778	0.21111	0.22222	0.17778	0.25556	0.12222	0.22222	0.25556	0.25556	0.25556	0.27778	0.22222	0.25556	0.25556	0.21111
TD	Adolescents	75	0.25556	0.18889	0.14444	0.22222	0.23333	0.18889	0.16667	0.22222	0.2	0.27778	0.18889	0.15556	0.23333	0.2	0.16667	0.23333	0.12222	0.22222	0.2	0.23333	0.22222	0.3	0.15556	0.18889	0.18889	0.14444	0.23333	0.18889	0.21111	0.22222	0.25556	0.21111	0.15556	0.17778	0.13333	0.28889	0.2	0.26667	0.25556	0.17778	0.3	0.17778	0.2	0.24444	0.23333	0.22222	0.13333
TD	Adolescents	76	0.18889	0.27778	0.21111	0.23333	0.17778	0.27778	0.26667	0.17778	0.26667	0.31111	0.15556	0.21111	0.21111	0.21111	0.22222	0.2	0.26667	0.2	0.21111	0.22222	0.22222	0.21111	0.2	0.22222	0.25556	0.22222	0.18889	0.16667	0.2	0.18889	0.14444	0.24444	0.22222	0.17778	0.12222	0.24444	0.16667	0.27778	0.16667	0.15556	0.22222	0.15556	0.23333	0.28889	0.15556	0.23333	0.15556
TD	Adolescents	77	0.18889	0.18889	0.13333	0.26667	0.15556	0.13333	0.17778	0.18889	0.18889	0.24444	0.18889	0.22222	0.22222	0.23333	0.24444	0.26667	0.23333	0.21111	0.13333	0.17778	0.2	0.25556	0.088889	0.2	0.24444	0.16667	0.23333	0.27778	0.2	0.21111	0.21111	0.2	0.24444	0.17778	0.21111	0.2	0.22222	0.2	0.2	0.16667	0.18889	0.24444	0.2	0.18889	0.21111	0.12222	0.25556
TD	Adolescents	78	0.23333	0.28889	0.22222	0.2	0.21111	0.25556	0.24444	0.26667	0.26667	0.38889	0.3	0.3	0.23333	0.32222	0.32222	0.32222	0.34444	0.31111	0.33333	0.35556	0.28889	0.3	0.27778	0.31111	0.31111	0.27778	0.27778	0.33333	0.26667	0.31111	0.24444	0.25556	0.31111	0.2	0.28889	0.26667	0.34444	0.2	0.23333	0.22222	0.37778	0.34444	0.3	0.25556	0.3	0.28889	0.31111
TD	Adolescents	79	0.22222	0.22222	0.23333	0.28889	0.13333	0.22222	0.2	0.24444	0.22222	0.34444	0.23333	0.24444	0.14444	0.24444	0.24444	0.21111	0.22222	0.17778	0.17778	0.24444	0.23333	0.22222	0.17778	0.27778	0.13333	0.27778	0.3	0.31111	0.23333	0.22222	0.18889	0.27778	0.25556	0.26667	0.23333	0.26667	0.22222	0.2	0.2	0.2	0.28889	0.24444	0.22222	0.27778	0.2	0.22222	0.26667
TD	Adolescents	80	0.21111	0.22222	0.13333	0.25556	0.18889	0.22222	0.24444	0.22222	0.18889	0.23333	0.17778	0.25556	0.23333	0.21111	0.23333	0.16667	0.21111	0.2	0.27778	0.2	0.16667	0.2	0.17778	0.25556	0.2	0.21111	0.23333	0.2	0.2	0.17778	0.23333	0.22222	0.21111	0.21111	0.16667	0.3	0.27778	0.25556	0.2	0.22222	0.18889	0.23333	0.22222	0.18889	0.22222	0.24444	0.25556
TD	Adults	1	0.53608	0.5567	0.58763	0.62887	0.52577	0.47423	0.48454	0.56701	0.4433	0.56701	0.48454	0.5567	0.48454	0.50515	0.54639	0.56701	0.48454	0.51546	0.48454	0.42268	0.4433	0.39175	0.59794	0.58763	0.53608	0.54639	0.61856	0.46392	0.5567	0.49485	0.62887	0.54639	0.53608	0.45361	0.54639	0.54639	0.47423	0.52577	0.50515	0.49485	0.50515	0.57732	0.59794	0.56701	0.51546	0.58763	0.46392
TD	Adults	2	0.70103	0.73196	0.72165	0.71134	0.76289	0.75258	0.80412	0.78351	0.76289	0.78351	0.72165	0.79381	0.75258	0.79381	0.73196	0.81443	0.71134	0.83505	0.76289	0.69072	0.76289	0.64948	0.71134	0.72165	0.72165	0.76289	0.72165	0.82474	0.73196	0.86598	0.75258	0.74227	0.75258	0.84536	0.79381	0.75258	0.62887	0.7732	0.78351	0.80412	0.73196	0.78351	0.71134	0.70103	0.74227	0.72165	0.79381
TD	Adults	3	0.83505	0.7732	0.83505	0.79381	0.80412	0.84536	0.82474	0.78351	0.81443	0.74227	0.74227	0.82474	0.83505	0.76289	0.72165	0.79381	0.79381	0.84536	0.76289	0.75258	0.81443	0.83505	0.72165	0.80412	0.80412	0.7732	0.82474	0.7732	0.82474	0.81443	0.73196	0.80412	0.78351	0.7732	0.76289	0.79381	0.80412	0.80412	0.82474	0.82474	0.80412	0.86598	0.80412	0.74227	0.78351	0.82474	0.79381
TD	Adults	4	0.54639	0.45361	0.47423	0.51546	0.52577	0.53608	0.63918	0.57732	0.60825	0.47423	0.5567	0.56701	0.43299	0.53608	0.5567	0.5567	0.47423	0.54639	0.50515	0.58763	0.45361	0.52577	0.52577	0.56701	0.50515	0.51546	0.49485	0.54639	0.4433	0.53608	0.62887	0.50515	0.57732	0.5567	0.48454	0.51546	0.60825	0.46392	0.47423	0.51546	0.57732	0.52577	0.51546	0.60825	0.52577	0.47423	0.59794
TD	Adults	5	0.76289	0.72165	0.76289	0.74227	0.80412	0.70103	0.63918	0.79381	0.79381	0.76289	0.65979	0.68041	0.76289	0.75258	0.68041	0.71134	0.76289	0.82474	0.82474	0.71134	0.65979	0.65979	0.72165	0.72165	0.79381	0.78351	0.68041	0.76289	0.75258	0.74227	0.75258	0.78351	0.76289	0.73196	0.78351	0.70103	0.71134	0.78351	0.70103	0.71134	0.75258	0.72165	0.69072	0.6701	0.75258	0.68041	0.75258
TD	Adults	6	0.83505	0.84536	0.84536	0.80412	0.81443	0.80412	0.74227	0.80412	0.85567	0.81443	0.78351	0.7732	0.86598	0.80412	0.82474	0.78351	0.76289	0.82474	0.79381	0.79381	0.80412	0.82474	0.81443	0.7732	0.86598	0.80412	0.74227	0.79381	0.74227	0.79381	0.87629	0.84536	0.85567	0.79381	0.84536	0.83505	0.83505	0.8866	0.87629	0.83505	0.86598	0.81443	0.83505	0.7732	0.80412	0.78351	0.85567
TD	Adults	7	0.84536	0.80412	0.87629	0.87629	0.80412	0.82474	0.78351	0.85567	0.86598	0.78351	0.87629	0.90722	0.84536	0.85567	0.8866	0.80412	0.80412	0.86598	0.8866	0.82474	0.83505	0.8866	0.8866	0.80412	0.82474	0.83505	0.89691	0.84536	0.80412	0.89691	0.83505	0.83505	0.86598	0.84536	0.83505	0.85567	0.80412	0.82474	0.84536	0.7732	0.74227	0.85567	0.80412	0.83505	0.82474	0.83505	0.87629
TD	Adults	8	0.61856	0.65979	0.74227	0.75258	0.71134	0.69072	0.68041	0.65979	0.6701	0.70103	0.6701	0.63918	0.70103	0.6701	0.68041	0.76289	0.64948	0.74227	0.68041	0.70103	0.64948	0.71134	0.65979	0.69072	0.63918	0.65979	0.73196	0.68041	0.72165	0.68041	0.62887	0.74227	0.73196	0.60825	0.78351	0.73196	0.70103	0.68041	0.68041	0.73196	0.64948	0.61856	0.6701	0.60825	0.73196	0.74227	0.73196
TD	Adults	9	0.76289	0.76289	0.79381	0.78351	0.82474	0.83505	0.79381	0.84536	0.74227	0.75258	0.76289	0.76289	0.82474	0.7732	0.85567	0.75258	0.72165	0.7732	0.7732	0.79381	0.79381	0.70103	0.78351	0.78351	0.85567	0.82474	0.78351	0.75258	0.81443	0.80412	0.78351	0.82474	0.75258	0.80412	0.7732	0.78351	0.80412	0.87629	0.74227	0.81443	0.78351	0.83505	0.85567	0.79381	0.81443	0.73196	0.75258
TD	Adults	10	0.86598	0.83505	0.86598	0.83505	0.8866	0.83505	0.82474	0.76289	0.78351	0.84536	0.81443	0.89691	0.90722	0.8866	0.81443	0.87629	0.84536	0.87629	0.86598	0.81443	0.74227	0.90722	0.82474	0.79381	0.89691	0.78351	0.85567	0.82474	0.87629	0.89691	0.85567	0.81443	0.80412	0.83505	0.75258	0.82474	0.82474	0.83505	0.81443	0.86598	0.79381	0.85567	0.83505	0.83505	0.84536	0.84536	0.80412
TD	Adults	11	0.87629	0.80412	0.80412	0.83505	0.86598	0.91753	0.82474	0.81443	0.86598	0.8866	0.85567	0.87629	0.89691	0.83505	0.8866	0.85567	0.8866	0.83505	0.84536	0.84536	0.79381	0.89691	0.89691	0.86598	0.83505	0.85567	0.93814	0.82474	0.86598	0.86598	0.85567	0.87629	0.82474	0.87629	0.91753	0.90722	0.84536	0.87629	0.91753	0.85567	0.86598	0.89691	0.87629	0.86598	0.86598	0.83505	0.84536
TD	Adults	12	0.83505	0.8866	0.8866	0.87629	0.84536	0.94845	0.86598	0.86598	0.85567	0.87629	0.82474	0.84536	0.87629	0.87629	0.84536	0.82474	0.90722	0.91753	0.91753	0.83505	0.87629	0.93814	0.87629	0.85567	0.91753	0.86598	0.85567	0.83505	0.89691	0.85567	0.86598	0.86598	0.87629	0.8866	0.86598	0.84536	0.84536	0.89691	0.87629	0.93814	0.83505	0.85567	0.8866	0.8866	0.84536	0.87629	0.86598
TD	Adults	13	0.72165	0.81443	0.71134	0.72165	0.81443	0.80412	0.6701	0.7732	0.82474	0.78351	0.74227	0.74227	0.72165	0.78351	0.73196	0.83505	0.74227	0.7732	0.80412	0.76289	0.79381	0.80412	0.7732	0.76289	0.75258	0.72165	0.74227	0.75258	0.78351	0.80412	0.74227	0.73196	0.80412	0.81443	0.6701	0.72165	0.73196	0.7732	0.7732	0.71134	0.75258	0.71134	0.78351	0.73196	0.75258	0.7732	0.76289
TD	Adults	14	0.79381	0.84536	0.87629	0.87629	0.84536	0.83505	0.76289	0.78351	0.82474	0.82474	0.78351	0.83505	0.82474	0.7732	0.79381	0.76289	0.83505	0.80412	0.7732	0.83505	0.81443	0.82474	0.79381	0.78351	0.87629	0.80412	0.79381	0.84536	0.79381	0.82474	0.81443	0.78351	0.84536	0.82474	0.80412	0.7732	0.83505	0.79381	0.81443	0.79381	0.81443	0.82474	0.84536	0.84536	0.80412	0.85567	0.84536
TD	Adults	15	0.85567	0.86598	0.7732	0.82474	0.82474	0.79381	0.81443	0.86598	0.87629	0.83505	0.80412	0.8866	0.82474	0.83505	0.78351	0.8866	0.91753	0.81443	0.79381	0.86598	0.84536	0.91753	0.85567	0.82474	0.87629	0.85567	0.8866	0.86598	0.8866	0.87629	0.76289	0.80412	0.84536	0.87629	0.82474	0.86598	0.90722	0.83505	0.86598	0.86598	0.82474	0.86598	0.83505	0.89691	0.90722	0.86598	0.90722
TD	Adults	16	0.86598	0.93814	0.91753	0.89691	0.89691	0.90722	0.87629	0.86598	0.89691	0.86598	0.91753	0.87629	0.90722	0.87629	0.92784	0.93814	0.85567	0.87629	0.87629	0.86598	0.82474	0.83505	0.90722	0.89691	0.87629	0.81443	0.90722	0.87629	0.90722	0.90722	0.8866	0.8866	0.91753	0.8866	0.89691	0.86598	0.87629	0.92784	0.89691	0.86598	0.87629	0.90722	0.86598	0.8866	0.87629	0.87629	0.82474
TD	Adults	17	0.86598	0.86598	0.91753	0.87629	0.89691	0.92784	0.90722	0.8866	0.90722	0.83505	0.90722	0.90722	0.92784	0.85567	0.8866	0.8866	0.90722	0.91753	0.82474	0.85567	0.85567	0.82474	0.87629	0.86598	0.84536	0.89691	0.92784	0.85567	0.86598	0.85567	0.8866	0.87629	0.85567	0.92784	0.91753	0.83505	0.89691	0.8866	0.8866	0.86598	0.90722	0.79381	0.87629	0.91753	0.91753	0.89691	0.8866
TD	Adults	18	0.79381	0.7732	0.79381	0.80412	0.81443	0.71134	0.70103	0.78351	0.69072	0.76289	0.78351	0.79381	0.79381	0.86598	0.82474	0.76289	0.76289	0.74227	0.80412	0.78351	0.76289	0.78351	0.76289	0.85567	0.70103	0.84536	0.7732	0.70103	0.78351	0.82474	0.83505	0.79381	0.7732	0.83505	0.79381	0.75258	0.81443	0.76289	0.74227	0.75258	0.68041	0.79381	0.82474	0.78351	0.69072	0.71134	0.82474
TD	Adults	19	0.80412	0.83505	0.78351	0.84536	0.84536	0.8866	0.81443	0.80412	0.78351	0.8866	0.80412	0.79381	0.8866	0.85567	0.83505	0.87629	0.81443	0.85567	0.85567	0.78351	0.81443	0.86598	0.7732	0.87629	0.8866	0.81443	0.83505	0.87629	0.79381	0.84536	0.87629	0.82474	0.87629	0.78351	0.81443	0.87629	0.84536	0.83505	0.84536	0.7732	0.84536	0.82474	0.83505	0.81443	0.7732	0.87629	0.91753
TD	Adults	20	0.84536	0.85567	0.85567	0.82474	0.90722	0.82474	0.82474	0.89691	0.81443	0.8866	0.86598	0.86598	0.8866	0.90722	0.86598	0.87629	0.82474	0.83505	0.87629	0.8866	0.8866	0.85567	0.91753	0.83505	0.84536	0.87629	0.92784	0.87629	0.85567	0.81443	0.85567	0.85567	0.85567	0.8866	0.85567	0.89691	0.89691	0.85567	0.87629	0.91753	0.86598	0.86598	0.81443	0.89691	0.85567	0.84536	0.90722
TD	Adults	21	0.82474	0.85567	0.93814	0.87629	0.91753	0.86598	0.82474	0.86598	0.87629	0.87629	0.8866	0.85567	0.86598	0.8866	0.90722	0.8866	0.83505	0.84536	0.8866	0.89691	0.8866	0.90722	0.85567	0.90722	0.87629	0.8866	0.8866	0.85567	0.84536	0.85567	0.83505	0.83505	0.89691	0.90722	0.8866	0.84536	0.84536	0.87629	0.8866	0.8866	0.8866	0.86598	0.83505	0.90722	0.84536	0.91753	0.90722
TD	Adults	22	0.91753	0.90722	0.87629	0.91753	0.87629	0.93814	0.83505	0.87629	0.86598	0.89691	0.90722	0.8866	0.87629	0.89691	0.92784	0.91753	0.91753	0.79381	0.84536	0.8866	0.85567	0.81443	0.86598	0.90722	0.8866	0.87629	0.89691	0.90722	0.91753	0.8866	0.91753	0.89691	0.8866	0.86598	0.87629	0.85567	0.91753	0.81443	0.86598	0.91753	0.86598	0.86598	0.8866	0.87629	0.8866	0.8866	0.89691
TD	Adults	23	0.91753	0.89691	0.8866	0.87629	0.84536	0.86598	0.86598	0.84536	0.87629	0.91753	0.86598	0.91753	0.93814	0.86598	0.87629	0.93814	0.91753	0.89691	0.89691	0.84536	0.8866	0.91753	0.93814	0.87629	0.89691	0.91753	0.85567	0.8866	0.90722	0.83505	0.89691	0.89691	0.87629	0.86598	0.85567	0.8866	0.90722	0.90722	0.85567	0.86598	0.92784	0.94845	0.87629	0.91753	0.85567	0.87629	0.8866
TD	Adults	24	0.81443	0.76289	0.74227	0.87629	0.72165	0.84536	0.79381	0.76289	0.73196	0.74227	0.75258	0.86598	0.79381	0.7732	0.82474	0.78351	0.80412	0.7732	0.81443	0.75258	0.82474	0.81443	0.78351	0.79381	0.7732	0.86598	0.81443	0.83505	0.78351	0.84536	0.82474	0.79381	0.83505	0.81443	0.71134	0.83505	0.81443	0.80412	0.78351	0.78351	0.80412	0.80412	0.79381	0.81443	0.80412	0.81443	0.79381
TD	Adults	25	0.7732	0.84536	0.81443	0.79381	0.82474	0.76289	0.7732	0.84536	0.92784	0.8866	0.83505	0.8866	0.86598	0.80412	0.79381	0.82474	0.80412	0.81443	0.85567	0.85567	0.84536	0.83505	0.8866	0.86598	0.8866	0.85567	0.85567	0.78351	0.91753	0.85567	0.82474	0.79381	0.7732	0.87629	0.8866	0.83505	0.80412	0.84536	0.80412	0.83505	0.86598	0.80412	0.82474	0.85567	0.85567	0.84536	0.81443
TD	Adults	26	0.87629	0.85567	0.85567	0.90722	0.78351	0.86598	0.85567	0.86598	0.84536	0.83505	0.78351	0.82474	0.81443	0.89691	0.90722	0.85567	0.81443	0.8866	0.87629	0.89691	0.8866	0.84536	0.81443	0.85567	0.84536	0.81443	0.8866	0.81443	0.79381	0.87629	0.85567	0.86598	0.8866	0.87629	0.89691	0.84536	0.87629	0.85567	0.82474	0.82474	0.8866	0.81443	0.87629	0.86598	0.87629	0.86598	0.79381
TD	Adults	27	0.81443	0.87629	0.8866	0.86598	0.87629	0.86598	0.87629	0.90722	0.84536	0.84536	0.89691	0.85567	0.90722	0.87629	0.89691	0.8866	0.8866	0.84536	0.85567	0.86598	0.8866	0.83505	0.8866	0.87629	0.8866	0.86598	0.87629	0.8866	0.86598	0.84536	0.84536	0.86598	0.85567	0.91753	0.8866	0.86598	0.86598	0.85567	0.89691	0.8866	0.8866	0.86598	0.85567	0.8866	0.87629	0.91753	0.8866
TD	Adults	28	0.90722	0.86598	0.80412	0.90722	0.90722	0.92784	0.91753	0.90722	0.83505	0.8866	0.86598	0.86598	0.86598	0.80412	0.91753	0.89691	0.95876	0.83505	0.87629	0.85567	0.82474	0.87629	0.86598	0.8866	0.87629	0.82474	0.90722	0.85567	0.87629	0.85567	0.84536	0.80412	0.89691	0.89691	0.86598	0.86598	0.85567	0.90722	0.89691	0.90722	0.86598	0.93814	0.84536	0.81443	0.92784	0.90722	0.86598
TD	Adults	29	0.89691	0.84536	0.8866	0.93814	0.80412	0.85567	0.83505	0.87629	0.85567	0.8866	0.90722	0.8866	0.91753	0.92784	0.92784	0.85567	0.89691	0.86598	0.87629	0.89691	0.91753	0.87629	0.87629	0.89691	0.82474	0.93814	0.80412	0.84536	0.89691	0.91753	0.90722	0.8866	0.8866	0.91753	0.83505	0.86598	0.87629	0.81443	0.91753	0.89691	0.92784	0.90722	0.8866	0.92784	0.83505	0.84536	0.92784
TD	Adults	30	0.78351	0.78351	0.79381	0.85567	0.79381	0.7732	0.75258	0.80412	0.84536	0.78351	0.84536	0.80412	0.79381	0.7732	0.7732	0.79381	0.75258	0.81443	0.85567	0.83505	0.76289	0.80412	0.84536	0.82474	0.75258	0.7732	0.78351	0.84536	0.73196	0.79381	0.76289	0.69072	0.81443	0.82474	0.83505	0.79381	0.7732	0.79381	0.79381	0.81443	0.78351	0.76289	0.76289	0.84536	0.68041	0.83505	0.81443
TD	Adults	31	0.78351	0.84536	0.89691	0.83505	0.86598	0.87629	0.81443	0.89691	0.81443	0.84536	0.89691	0.85567	0.84536	0.80412	0.80412	0.87629	0.83505	0.84536	0.85567	0.87629	0.83505	0.7732	0.85567	0.82474	0.8866	0.79381	0.89691	0.86598	0.86598	0.83505	0.7732	0.84536	0.90722	0.81443	0.86598	0.84536	0.8866	0.81443	0.84536	0.8866	0.86598	0.87629	0.87629	0.86598	0.86598	0.82474	0.86598
TD	Adults	32	0.84536	0.78351	0.83505	0.89691	0.8866	0.83505	0.85567	0.8866	0.80412	0.78351	0.81443	0.86598	0.85567	0.86598	0.86598	0.85567	0.86598	0.90722	0.87629	0.82474	0.91753	0.86598	0.83505	0.81443	0.84536	0.81443	0.8866	0.86598	0.84536	0.85567	0.85567	0.85567	0.89691	0.83505	0.80412	0.84536	0.8866	0.82474	0.89691	0.84536	0.8866	0.8866	0.87629	0.86598	0.86598	0.87629	0.92784
TD	Adults	33	0.74227	0.75258	0.83505	0.68041	0.71134	0.71134	0.75258	0.75258	0.7732	0.71134	0.74227	0.68041	0.71134	0.64948	0.78351	0.80412	0.78351	0.75258	0.69072	0.7732	0.79381	0.73196	0.81443	0.73196	0.75258	0.76289	0.70103	0.72165	0.76289	0.73196	0.76289	0.73196	0.82474	0.73196	0.70103	0.72165	0.7732	0.75258	0.72165	0.74227	0.79381	0.71134	0.75258	0.74227	0.81443	0.76289	0.74227
TD	Adults	34	0.86598	0.74227	0.80412	0.80412	0.80412	0.84536	0.83505	0.86598	0.78351	0.80412	0.79381	0.80412	0.89691	0.79381	0.82474	0.86598	0.82474	0.8866	0.8866	0.80412	0.82474	0.82474	0.76289	0.84536	0.83505	0.75258	0.87629	0.83505	0.74227	0.86598	0.86598	0.84536	0.83505	0.82474	0.80412	0.74227	0.83505	0.83505	0.85567	0.85567	0.86598	0.82474	0.82474	0.85567	0.83505	0.86598	0.82474
TD	Adults	35	0.83505	0.84536	0.84536	0.74227	0.83505	0.8866	0.85567	0.83505	0.83505	0.81443	0.87629	0.79381	0.85567	0.78351	0.8866	0.90722	0.90722	0.87629	0.92784	0.85567	0.84536	0.82474	0.86598	0.89691	0.84536	0.86598	0.84536	0.84536	0.80412	0.80412	0.84536	0.82474	0.86598	0.87629	0.84536	0.84536	0.85567	0.8866	0.87629	0.86598	0.90722	0.86598	0.89691	0.84536	0.90722	0.90722	0.83505
TD	Adults	36	0.86598	0.87629	0.8866	0.84536	0.86598	0.90722	0.8866	0.85567	0.80412	0.78351	0.87629	0.79381	0.86598	0.8866	0.85567	0.87629	0.94845	0.83505	0.87629	0.90722	0.83505	0.85567	0.86598	0.85567	0.8866	0.85567	0.78351	0.83505	0.87629	0.83505	0.83505	0.85567	0.82474	0.86598	0.87629	0.85567	0.85567	0.85567	0.90722	0.83505	0.89691	0.86598	0.81443	0.82474	0.86598	0.80412	0.81443
TD	Adults	37	0.71134	0.75258	0.72165	0.69072	0.79381	0.79381	0.74227	0.81443	0.7732	0.74227	0.71134	0.75258	0.78351	0.7732	0.73196	0.74227	0.73196	0.75258	0.83505	0.75258	0.75258	0.73196	0.75258	0.72165	0.72165	0.80412	0.75258	0.74227	0.76289	0.76289	0.7732	0.73196	0.76289	0.81443	0.81443	0.79381	0.82474	0.71134	0.76289	0.74227	0.75258	0.72165	0.73196	0.71134	0.7732	0.7732	0.7732
TD	Adults	38	0.85567	0.79381	0.83505	0.80412	0.83505	0.78351	0.7732	0.79381	0.75258	0.81443	0.78351	0.84536	0.79381	0.84536	0.7732	0.79381	0.79381	0.78351	0.86598	0.84536	0.85567	0.80412	0.86598	0.78351	0.82474	0.83505	0.82474	0.82474	0.80412	0.84536	0.76289	0.81443	0.82474	0.83505	0.80412	0.75258	0.78351	0.83505	0.86598	0.79381	0.78351	0.84536	0.75258	0.82474	0.83505	0.79381	0.85567
TD	Adults	39	0.87629	0.82474	0.84536	0.83505	0.86598	0.81443	0.89691	0.86598	0.79381	0.81443	0.78351	0.82474	0.8866	0.89691	0.86598	0.80412	0.7732	0.86598	0.82474	0.89691	0.8866	0.89691	0.83505	0.79381	0.86598	0.83505	0.8866	0.82474	0.86598	0.78351	0.8866	0.81443	0.84536	0.84536	0.79381	0.87629	0.86598	0.83505	0.80412	0.87629	0.8866	0.82474	0.86598	0.85567	0.85567	0.85567	0.84536
TD	Adults	40	0.87629	0.90722	0.8866	0.86598	0.84536	0.87629	0.83505	0.86598	0.80412	0.8866	0.84536	0.85567	0.82474	0.81443	0.91753	0.93814	0.84536	0.82474	0.90722	0.84536	0.90722	0.84536	0.85567	0.82474	0.86598	0.85567	0.84536	0.90722	0.90722	0.86598	0.86598	0.87629	0.92784	0.85567	0.84536	0.89691	0.85567	0.89691	0.86598	0.81443	0.85567	0.82474	0.83505	0.83505	0.87629	0.82474	0.85567
TD	Adults	41	0.75258	0.83505	0.86598	0.8866	0.8866	0.91753	0.81443	0.91753	0.87629	0.87629	0.93814	0.84536	0.84536	0.91753	0.90722	0.87629	0.85567	0.90722	0.8866	0.90722	0.84536	0.89691	0.79381	0.86598	0.85567	0.86598	0.89691	0.79381	0.83505	0.86598	0.87629	0.90722	0.8866	0.85567	0.81443	0.8866	0.86598	0.8866	0.87629	0.83505	0.86598	0.89691	0.89691	0.85567	0.91753	0.8866	0.86598
TD	Adults	42	0.71134	0.82474	0.73196	0.78351	0.70103	0.71134	0.73196	0.78351	0.72165	0.84536	0.76289	0.78351	0.79381	0.7732	0.76289	0.74227	0.80412	0.75258	0.72165	0.79381	0.76289	0.80412	0.58763	0.72165	0.74227	0.76289	0.76289	0.84536	0.79381	0.90722	0.82474	0.69072	0.76289	0.76289	0.76289	0.82474	0.73196	0.79381	0.79381	0.78351	0.78351	0.78351	0.82474	0.79381	0.76289	0.7732	0.81443
TD	Adults	43	0.63918	0.61856	0.70103	0.64948	0.57732	0.68041	0.57732	0.68041	0.71134	0.63918	0.71134	0.59794	0.64948	0.62887	0.57732	0.60825	0.63918	0.51546	0.56701	0.63918	0.57732	0.70103	0.58763	0.5567	0.49485	0.65979	0.54639	0.61856	0.57732	0.59794	0.64948	0.63918	0.65979	0.54639	0.59794	0.59794	0.60825	0.69072	0.64948	0.60825	0.63918	0.65979	0.52577	0.62887	0.61856	0.64948	0.59794
TD	Adults	44	0.75258	0.76289	0.74227	0.76289	0.72165	0.71134	0.7732	0.76289	0.65979	0.72165	0.72165	0.78351	0.6701	0.72165	0.74227	0.71134	0.72165	0.70103	0.73196	0.68041	0.73196	0.74227	0.71134	0.76289	0.72165	0.63918	0.72165	0.76289	0.76289	0.74227	0.78351	0.7732	0.71134	0.78351	0.76289	0.7732	0.75258	0.79381	0.80412	0.69072	0.70103	0.79381	0.72165	0.75258	0.80412	0.68041	0.73196
TD	Adults	45	0.51546	0.54639	0.6701	0.59794	0.63918	0.54639	0.61856	0.53608	0.5567	0.59794	0.53608	0.52577	0.51546	0.56701	0.58763	0.54639	0.58763	0.60825	0.54639	0.57732	0.56701	0.61856	0.54639	0.61856	0.57732	0.69072	0.63918	0.62887	0.62887	0.57732	0.61856	0.56701	0.60825	0.61856	0.56701	0.48454	0.62887	0.5567	0.59794	0.58763	0.59794	0.64948	0.53608	0.54639	0.69072	0.63918	0.51546
TD	Adults	46	0.4433	0.28866	0.41237	0.40206	0.45361	0.38144	0.47423	0.43299	0.43299	0.46392	0.40206	0.40206	0.42268	0.41237	0.43299	0.43299	0.40206	0.40206	0.46392	0.38144	0.39175	0.46392	0.41237	0.40206	0.43299	0.4433	0.42268	0.46392	0.48454	0.41237	0.35052	0.42268	0.45361	0.47423	0.46392	0.37113	0.47423	0.37113	0.5567	0.41237	0.41237	0.4433	0.4433	0.46392	0.39175	0.38144	0.42268
TD	Adults	47	0.23711	0.30928	0.31959	0.3299	0.25773	0.36082	0.30928	0.36082	0.30928	0.30928	0.31959	0.30928	0.28866	0.31959	0.36082	0.35052	0.3299	0.28866	0.37113	0.25773	0.30928	0.30928	0.28866	0.36082	0.24742	0.28866	0.43299	0.28866	0.36082	0.23711	0.26804	0.28866	0.34021	0.31959	0.35052	0.23711	0.3299	0.35052	0.36082	0.28866	0.36082	0.3299	0.35052	0.36082	0.29897	0.40206	0.3299
TD	Adults	48	0.45361	0.50515	0.41237	0.37113	0.41237	0.48454	0.46392	0.53608	0.39175	0.40206	0.46392	0.54639	0.41237	0.47423	0.54639	0.54639	0.45361	0.50515	0.45361	0.48454	0.50515	0.48454	0.48454	0.43299	0.40206	0.4433	0.41237	0.47423	0.37113	0.52577	0.42268	0.39175	0.47423	0.48454	0.46392	0.46392	0.47423	0.40206	0.45361	0.36082	0.47423	0.4433	0.45361	0.4433	0.39175	0.50515	0.40206
TD	Adults	49	0.34021	0.34021	0.3299	0.43299	0.30928	0.29897	0.40206	0.31959	0.36082	0.34021	0.34021	0.34021	0.23711	0.35052	0.4433	0.37113	0.39175	0.34021	0.36082	0.40206	0.3299	0.37113	0.35052	0.31959	0.39175	0.38144	0.31959	0.3299	0.31959	0.29897	0.31959	0.3299	0.31959	0.29897	0.3299	0.36082	0.3299	0.39175	0.37113	0.36082	0.35052	0.35052	0.38144	0.34021	0.2268	0.36082	0.34021
TD	Adults	50	0.20619	0.23711	0.3299	0.26804	0.2268	0.31959	0.23711	0.26804	0.19588	0.29897	0.25773	0.25773	0.28866	0.37113	0.23711	0.27835	0.3299	0.2268	0.17526	0.34021	0.3299	0.25773	0.25773	0.30928	0.25773	0.31959	0.28866	0.28866	0.27835	0.2268	0.24742	0.25773	0.29897	0.18557	0.29897	0.26804	0.25773	0.29897	0.29897	0.27835	0.29897	0.29897	0.26804	0.29897	0.29897	0.34021	0.30928
TD	Adults	51	0.25773	0.2268	0.35052	0.17526	0.23711	0.23711	0.17526	0.23711	0.24742	0.23711	0.21649	0.26804	0.27835	0.28866	0.31959	0.24742	0.20619	0.28866	0.21649	0.28866	0.19588	0.27835	0.20619	0.18557	0.24742	0.17526	0.19588	0.23711	0.19588	0.23711	0.18557	0.25773	0.24742	0.28866	0.31959	0.19588	0.26804	0.2268	0.2268	0.18557	0.20619	0.2268	0.19588	0.25773	0.24742	0.21649	0.27835
TD	Adults	52	0.18557	0.19588	0.17526	0.21649	0.15464	0.19588	0.24742	0.26804	0.2268	0.21649	0.23711	0.15464	0.15464	0.24742	0.20619	0.18557	0.16495	0.20619	0.25773	0.18557	0.26804	0.23711	0.19588	0.21649	0.16495	0.21649	0.17526	0.21649	0.26804	0.15464	0.21649	0.13402	0.14433	0.21649	0.16495	0.21649	0.25773	0.19588	0.21649	0.23711	0.18557	0.18557	0.24742	0.20619	0.23711	0.23711	0.13402
TD	Adults	53	0.26804	0.17526	0.18557	0.21649	0.14433	0.21649	0.20619	0.17526	0.13402	0.18557	0.14433	0.19588	0.18557	0.20619	0.19588	0.17526	0.20619	0.25773	0.21649	0.19588	0.18557	0.18557	0.14433	0.20619	0.20619	0.12371	0.23711	0.15464	0.26804	0.18557	0.12371	0.16495	0.25773	0.24742	0.16495	0.14433	0.16495	0.18557	0.21649	0.20619	0.27835	0.16495	0.20619	0.18557	0.19588	0.15464	0.1134
TD	Adults	54	0.36082	0.30928	0.30928	0.30928	0.30928	0.24742	0.25773	0.28866	0.35052	0.25773	0.35052	0.29897	0.30928	0.28866	0.34021	0.30928	0.25773	0.26804	0.27835	0.30928	0.3299	0.37113	0.25773	0.31959	0.26804	0.35052	0.39175	0.29897	0.3299	0.23711	0.34021	0.25773	0.3299	0.19588	0.3299	0.25773	0.28866	0.29897	0.3299	0.29897	0.24742	0.23711	0.31959	0.29897	0.26804	0.35052	0.25773
TD	Adults	55	0.2268	0.19588	0.18557	0.20619	0.23711	0.28866	0.3299	0.23711	0.19588	0.17526	0.24742	0.16495	0.16495	0.24742	0.23711	0.28866	0.23711	0.20619	0.24742	0.27835	0.20619	0.26804	0.27835	0.29897	0.2268	0.26804	0.21649	0.26804	0.31959	0.26804	0.21649	0.2268	0.28866	0.30928	0.21649	0.2268	0.21649	0.23711	0.20619	0.25773	0.16495	0.20619	0.25773	0.21649	0.20619	0.26804	0.18557
TD	Adults	56	0.24742	0.21649	0.24742	0.26804	0.15464	0.18557	0.17526	0.24742	0.20619	0.21649	0.21649	0.17526	0.19588	0.2268	0.20619	0.21649	0.26804	0.23711	0.2268	0.15464	0.19588	0.17526	0.29897	0.17526	0.17526	0.17526	0.18557	0.20619	0.14433	0.23711	0.17526	0.1134	0.19588	0.2268	0.20619	0.18557	0.19588	0.18557	0.24742	0.2268	0.19588	0.20619	0.24742	0.20619	0.17526	0.23711	0.2268
TD	Adults	57	0.23711	0.20619	0.13402	0.19588	0.19588	0.21649	0.13402	0.18557	0.2268	0.14433	0.14433	0.20619	0.17526	0.14433	0.10309	0.18557	0.18557	0.17526	0.18557	0.20619	0.18557	0.17526	0.17526	0.21649	0.2268	0.16495	0.14433	0.17526	0.14433	0.18557	0.21649	0.2268	0.19588	0.19588	0.19588	0.13402	0.19588	0.10309	0.15464	0.19588	0.2268	0.2268	0.17526	0.18557	0.19588	0.23711	0.13402
TD	Adults	58	0.20619	0.34021	0.31959	0.25773	0.23711	0.24742	0.34021	0.27835	0.36082	0.26804	0.28866	0.28866	0.20619	0.25773	0.36082	0.18557	0.3299	0.37113	0.30928	0.21649	0.28866	0.30928	0.29897	0.27835	0.30928	0.24742	0.31959	0.3299	0.24742	0.36082	0.36082	0.3299	0.27835	0.29897	0.28866	0.28866	0.3299	0.25773	0.21649	0.29897	0.29897	0.21649	0.3299	0.26804	0.26804	0.38144	0.14433
TD	Adults	59	0.17526	0.2268	0.17526	0.17526	0.26804	0.27835	0.2268	0.21649	0.24742	0.2268	0.25773	0.27835	0.23711	0.20619	0.23711	0.20619	0.21649	0.24742	0.25773	0.24742	0.26804	0.19588	0.27835	0.21649	0.26804	0.23711	0.20619	0.18557	0.15464	0.20619	0.25773	0.18557	0.23711	0.18557	0.24742	0.25773	0.18557	0.23711	0.26804	0.16495	0.3299	0.26804	0.28866	0.24742	0.23711	0.23711	0.20619
TD	Adults	60	0.20619	0.25773	0.23711	0.13402	0.18557	0.19588	0.15464	0.18557	0.24742	0.12371	0.17526	0.23711	0.19588	0.18557	0.2268	0.21649	0.18557	0.19588	0.17526	0.17526	0.27835	0.17526	0.18557	0.24742	0.19588	0.2268	0.20619	0.13402	0.20619	0.27835	0.27835	0.14433	0.19588	0.19588	0.12371	0.21649	0.20619	0.21649	0.21649	0.2268	0.26804	0.14433	0.20619	0.16495	0.20619	0.2268	0.19588
TD	Adults	61	0.15464	0.12371	0.27835	0.21649	0.12371	0.15464	0.20619	0.18557	0.17526	0.18557	0.15464	0.12371	0.2268	0.19588	0.15464	0.16495	0.15464	0.17526	0.18557	0.12371	0.18557	0.17526	0.18557	0.15464	0.20619	0.18557	0.16495	0.15464	0.17526	0.19588	0.19588	0.1134	0.17526	0.23711	0.21649	0.24742	0.18557	0.2268	0.16495	0.15464	0.15464	0.14433	0.16495	0.16495	0.17526	0.24742	0.14433
TD	Adults	62	0.092784	0.20619	0.24742	0.21649	0.061856	0.16495	0.16495	0.15464	0.17526	0.16495	0.12371	0.17526	0.16495	0.17526	0.20619	0.10309	0.14433	0.14433	0.12371	0.14433	0.16495	0.10309	0.16495	0.18557	0.092784	0.19588	0.18557	0.16495	0.19588	0.16495	0.24742	0.15464	0.12371	0.13402	0.14433	0.1134	0.1134	0.15464	0.15464	0.092784	0.18557	0.15464	0.13402	0.14433	0.1134	0.19588	0.16495
TD	Adults	63	0.15464	0.16495	0.072165	0.1134	0.13402	0.15464	0.18557	0.20619	0.19588	0.14433	0.21649	0.10309	0.10309	0.15464	0.14433	0.14433	0.18557	0.14433	0.14433	0.16495	0.15464	0.12371	0.21649	0.1134	0.15464	0.23711	0.18557	0.18557	0.16495	0.19588	0.13402	0.13402	0.13402	0.14433	0.17526	0.2268	0.15464	0.17526	0.13402	0.15464	0.092784	0.20619	0.18557	0.18557	0.17526	0.16495	0.072165
TD	Adults	64	0.13402	0.092784	0.1134	0.20619	0.16495	0.17526	0.17526	0.072165	0.18557	0.17526	0.12371	0.16495	0.10309	0.12371	0.15464	0.1134	0.12371	0.13402	0.20619	0.18557	0.1134	0.082474	0.18557	0.15464	0.13402	0.12371	0.14433	0.15464	0.10309	0.17526	0.12371	0.20619	0.19588	0.14433	0.16495	0.16495	0.082474	0.12371	0.15464	0.1134	0.10309	0.24742	0.2268	0.18557	0.14433	0.16495	0.14433
TD	Adults	65	0.25773	0.29897	0.19588	0.35052	0.21649	0.24742	0.21649	0.24742	0.29897	0.24742	0.19588	0.25773	0.23711	0.31959	0.25773	0.20619	0.3299	0.27835	0.25773	0.19588	0.23711	0.26804	0.26804	0.26804	0.28866	0.25773	0.26804	0.27835	0.14433	0.25773	0.30928	0.20619	0.24742	0.25773	0.34021	0.18557	0.21649	0.18557	0.30928	0.27835	0.2268	0.30928	0.26804	0.31959	0.26804	0.2268	0.2268
TD	Adults	66	0.20619	0.17526	0.1134	0.21649	0.24742	0.21649	0.23711	0.17526	0.24742	0.18557	0.20619	0.19588	0.26804	0.15464	0.27835	0.18557	0.25773	0.20619	0.21649	0.20619	0.23711	0.20619	0.17526	0.19588	0.21649	0.24742	0.17526	0.25773	0.2268	0.2268	0.23711	0.19588	0.25773	0.18557	0.18557	0.23711	0.17526	0.26804	0.13402	0.20619	0.24742	0.20619	0.2268	0.19588	0.19588	0.19588	0.20619
TD	Adults	67	0.21649	0.14433	0.21649	0.17526	0.17526	0.2268	0.17526	0.13402	0.15464	0.19588	0.15464	0.19588	0.18557	0.21649	0.1134	0.25773	0.16495	0.16495	0.17526	0.23711	0.17526	0.19588	0.19588	0.21649	0.19588	0.16495	0.20619	0.20619	0.13402	0.20619	0.14433	0.12371	0.16495	0.18557	0.19588	0.18557	0.13402	0.18557	0.23711	0.19588	0.16495	0.14433	0.17526	0.2268	0.15464	0.21649	0.21649
TD	Adults	68	0.18557	0.14433	0.16495	0.15464	0.17526	0.17526	0.20619	0.19588	0.17526	0.17526	0.13402	0.12371	0.16495	0.18557	0.14433	0.2268	0.17526	0.19588	0.20619	0.20619	0.25773	0.18557	0.19588	0.14433	0.20619	0.14433	0.2268	0.2268	0.18557	0.20619	0.16495	0.16495	0.2268	0.13402	0.17526	0.12371	0.092784	0.13402	0.16495	0.18557	0.15464	0.19588	0.17526	0.15464	0.13402	0.21649	0.16495
TD	Adults	69	0.26804	0.23711	0.24742	0.27835	0.15464	0.34021	0.20619	0.26804	0.24742	0.28866	0.31959	0.24742	0.2268	0.25773	0.27835	0.23711	0.24742	0.25773	0.19588	0.21649	0.27835	0.2268	0.23711	0.28866	0.24742	0.31959	0.26804	0.23711	0.23711	0.28866	0.36082	0.20619	0.21649	0.27835	0.28866	0.27835	0.21649	0.25773	0.30928	0.20619	0.17526	0.29897	0.27835	0.26804	0.28866	0.26804	0.27835
TD	Adults	70	0.26804	0.21649	0.30928	0.14433	0.20619	0.2268	0.19588	0.23711	0.19588	0.16495	0.21649	0.20619	0.15464	0.2268	0.23711	0.16495	0.23711	0.2268	0.21649	0.2268	0.20619	0.20619	0.29897	0.24742	0.19588	0.18557	0.24742	0.16495	0.25773	0.23711	0.23711	0.2268	0.31959	0.19588	0.21649	0.19588	0.20619	0.18557	0.17526	0.12371	0.2268	0.27835	0.18557	0.21649	0.14433	0.17526	0.14433
TD	Adults	71	0.26804	0.19588	0.19588	0.23711	0.18557	0.17526	0.2268	0.23711	0.13402	0.19588	0.15464	0.19588	0.15464	0.17526	0.18557	0.16495	0.092784	0.19588	0.18557	0.24742	0.24742	0.2268	0.23711	0.20619	0.17526	0.19588	0.16495	0.16495	0.19588	0.24742	0.15464	0.21649	0.17526	0.16495	0.17526	0.19588	0.16495	0.19588	0.17526	0.15464	0.1134	0.20619	0.14433	0.20619	0.17526	0.27835	0.2268
TD	Adults	72	0.14433	0.16495	0.16495	0.1134	0.16495	0.20619	0.16495	0.15464	0.13402	0.13402	0.20619	0.18557	0.13402	0.18557	0.14433	0.14433	0.092784	0.20619	0.13402	0.24742	0.16495	0.092784	0.20619	0.14433	0.17526	0.17526	0.12371	0.13402	0.19588	0.17526	0.17526	0.15464	0.12371	0.2268	0.16495	0.092784	0.17526	0.17526	0.1134	0.17526	0.12371	0.15464	0.14433	0.15464	0.12371	0.20619	0.13402
TD	Adults	73	0.31959	0.27835	0.23711	0.29897	0.28866	0.30928	0.26804	0.23711	0.24742	0.26804	0.21649	0.29897	0.23711	0.2268	0.17526	0.27835	0.19588	0.26804	0.28866	0.28866	0.31959	0.24742	0.31959	0.26804	0.23711	0.26804	0.21649	0.2268	0.28866	0.28866	0.21649	0.23711	0.24742	0.30928	0.26804	0.25773	0.21649	0.25773	0.27835	0.36082	0.30928	0.29897	0.24742	0.21649	0.29897	0.27835	0.17526
TD	Adults	74	0.18557	0.26804	0.23711	0.16495	0.15464	0.17526	0.24742	0.2268	0.30928	0.2268	0.18557	0.18557	0.25773	0.17526	0.2268	0.19588	0.24742	0.21649	0.18557	0.24742	0.16495	0.2268	0.24742	0.2268	0.18557	0.26804	0.21649	0.19588	0.15464	0.17526	0.27835	0.18557	0.20619	0.21649	0.17526	0.14433	0.20619	0.23711	0.18557	0.27835	0.20619	0.17526	0.12371	0.24742	0.16495	0.21649	0.21649
TD	Adults	75	0.17526	0.18557	0.20619	0.16495	0.16495	0.20619	0.18557	0.20619	0.18557	0.15464	0.21649	0.19588	0.18557	0.20619	0.18557	0.16495	0.21649	0.19588	0.16495	0.17526	0.2268	0.17526	0.19588	0.14433	0.19588	0.21649	0.20619	0.19588	0.14433	0.18557	0.15464	0.20619	0.21649	0.23711	0.16495	0.21649	0.14433	0.10309	0.17526	0.21649	0.15464	0.21649	0.2268	0.18557	0.15464	0.20619	0.16495
TD	Adults	76	0.19588	0.10309	0.20619	0.21649	0.14433	0.17526	0.12371	0.1134	0.23711	0.17526	0.14433	0.15464	0.14433	0.1134	0.15464	0.12371	0.16495	0.17526	0.12371	0.23711	0.20619	0.13402	0.19588	0.20619	0.16495	0.21649	0.16495	0.18557	0.1134	0.16495	0.23711	0.14433	0.21649	0.1134	0.17526	0.23711	0.14433	0.17526	0.17526	0.12371	0.14433	0.18557	0.19588	0.25773	0.16495	0.23711	0.15464
TD	Adults	77	0.16495	0.17526	0.14433	0.14433	0.15464	0.15464	0.15464	0.13402	0.13402	0.16495	0.18557	0.072165	0.13402	0.2268	0.16495	0.13402	0.1134	0.16495	0.1134	0.15464	0.17526	0.092784	0.15464	0.13402	0.13402	0.14433	0.15464	0.12371	0.21649	0.21649	0.14433	0.15464	0.17526	0.21649	0.1134	0.14433	0.082474	0.17526	0.17526	0.17526	0.14433	0.13402	0.14433	0.17526	0.17526	0.21649	0.16495
TD	Adults	78	0.21649	0.20619	0.34021	0.20619	0.23711	0.25773	0.27835	0.29897	0.28866	0.29897	0.27835	0.20619	0.23711	0.27835	0.25773	0.26804	0.36082	0.25773	0.2268	0.28866	0.24742	0.24742	0.25773	0.28866	0.29897	0.27835	0.30928	0.23711	0.2268	0.34021	0.34021	0.35052	0.25773	0.3299	0.21649	0.25773	0.28866	0.29897	0.18557	0.20619	0.23711	0.35052	0.28866	0.24742	0.31959	0.29897	0.26804
TD	Adults	79	0.19588	0.18557	0.24742	0.25773	0.24742	0.2268	0.21649	0.21649	0.2268	0.21649	0.2268	0.14433	0.23711	0.20619	0.28866	0.20619	0.17526	0.16495	0.24742	0.24742	0.27835	0.16495	0.21649	0.2268	0.20619	0.23711	0.26804	0.20619	0.23711	0.24742	0.23711	0.17526	0.10309	0.23711	0.24742	0.18557	0.2268	0.24742	0.24742	0.19588	0.25773	0.21649	0.15464	0.26804	0.15464	0.29897	0.26804
TD	Adults	80	0.21649	0.16495	0.19588	0.20619	0.23711	0.18557	0.18557	0.21649	0.17526	0.1134	0.21649	0.13402	0.20619	0.17526	0.16495	0.16495	0.2268	0.18557	0.18557	0.2268	0.24742	0.19588	0.19588	0.16495	0.17526	0.19588	0.24742	0.23711	0.20619	0.24742	0.24742	0.15464	0.17526	0.17526	0.18557	0.16495	0.18557	0.20619	0.16495	0.19588	0.2268	0.16495	0.21649	0.20619	0.24742	0.21649	0.19588
ASD	Children	1	0.54321	0.62963	0.41975	0.48148	0.54321	0.51852	0.51852	0.58025	0.49383	0.46914	0.49383	0.60494	0.61728	0.5679	0.50617	0.48148	0.55556	0.49383	0.53086	0.55556	0.49383	0.61728	0.44444	0.53086	0.5679	0.58025	0.48148	0.54321	0.46914	0.53086	0.48148	0.50617	0.55556	0.60494	0.59259	0.49383	0.5679	0.55556	0.46914	0.46914	0.59259	0.51852	0.58025	0.51852	0.50617	0.50617	0.49383
ASD	Children	2	0.62963	0.58025	0.61728	0.62963	0.58025	0.65432	0.67901	0.62963	0.62963	0.60494	0.55556	0.61728	0.59259	0.62963	0.67901	0.64198	0.55556	0.64198	0.66667	0.59259	0.64198	0.67901	0.62963	0.60494	0.55556	0.7284	0.64198	0.7037	0.7037	0.58025	0.61728	0.5679	0.58025	0.59259	0.65432	0.5679	0.65432	0.59259	0.67901	0.60494	0.65432	0.66667	0.60494	0.62963	0.62963	0.59259	0.66667
ASD	Children	3	0.61728	0.61728	0.7037	0.64198	0.59259	0.67901	0.74074	0.65432	0.65432	0.62963	0.64198	0.69136	0.66667	0.60494	0.7284	0.60494	0.66667	0.65432	0.71605	0.62963	0.59259	0.76543	0.67901	0.60494	0.67901	0.64198	0.65432	0.7284	0.64198	0.7284	0.74074	0.66667	0.67901	0.71605	0.69136	0.74074	0.71605	0.71605	0.65432	0.59259	0.64198	0.58025	0.61728	0.69136	0.67901	0.60494	0.58025
ASD	Children	4	0.50617	0.54321	0.50617	0.54321	0.50617	0.49383	0.50617	0.64198	0.4321	0.54321	0.54321	0.54321	0.49383	0.53086	0.48148	0.60494	0.49383	0.44444	0.50617	0.49383	0.54321	0.55556	0.58025	0.55556	0.49383	0.54321	0.51852	0.64198	0.62963	0.45679	0.53086	0.48148	0.60494	0.61728	0.54321	0.61728	0.48148	0.48148	0.53086	0.61728	0.50617	0.48148	0.53086	0.59259	0.54321	0.46914	0.5679
ASD	Children	5	0.65432	0.58025	0.61728	0.7037	0.61728	0.66667	0.58025	0.67901	0.58025	0.67901	0.7037	0.7284	0.74074	0.64198	0.5679	0.59259	0.55556	0.55556	0.67901	0.67901	0.60494	0.65432	0.59259	0.58025	0.71605	0.60494	0.51852	0.67901	0.69136	0.60494	0.7037	0.69136	0.64198	0.5679	0.60494	0.59259	0.65432	0.7284	0.66667	0.66667	0.7284	0.64198	0.65432	0.69136	0.64198	0.59259	0.74074
ASD	Children	6	0.7037	0.71605	0.62963	0.7284	0.71605	0.71605	0.65432	0.7037	0.66667	0.7037	0.71605	0.7037	0.64198	0.7284	0.67901	0.75309	0.67901	0.69136	0.7284	0.69136	0.74074	0.7284	0.75309	0.69136	0.5679	0.75309	0.64198	0.62963	0.62963	0.69136	0.69136	0.66667	0.69136	0.66667	0.62963	0.7037	0.71605	0.69136	0.65432	0.7284	0.7037	0.69136	0.65432	0.76543	0.77778	0.64198	0.76543
ASD	Children	7	0.71605	0.71605	0.74074	0.7284	0.66667	0.69136	0.61728	0.71605	0.65432	0.7037	0.77778	0.76543	0.67901	0.74074	0.7284	0.65432	0.76543	0.76543	0.74074	0.67901	0.7284	0.81481	0.7037	0.65432	0.77778	0.76543	0.69136	0.66667	0.7284	0.7284	0.66667	0.67901	0.69136	0.7284	0.76543	0.58025	0.67901	0.7037	0.7037	0.74074	0.67901	0.69136	0.7284	0.75309	0.69136	0.64198	0.7037
ASD	Children	8	0.60494	0.55556	0.61728	0.49383	0.51852	0.55556	0.64198	0.50617	0.65432	0.54321	0.48148	0.60494	0.50617	0.5679	0.5679	0.60494	0.59259	0.64198	0.61728	0.58025	0.51852	0.61728	0.64198	0.5679	0.61728	0.55556	0.54321	0.5679	0.50617	0.61728	0.64198	0.45679	0.49383	0.60494	0.7284	0.66667	0.61728	0.5679	0.67901	0.60494	0.53086	0.67901	0.5679	0.54321	0.58025	0.55556	0.65432
ASD	Children	9	0.61728	0.69136	0.60494	0.69136	0.65432	0.71605	0.7284	0.65432	0.7037	0.5679	0.65432	0.60494	0.74074	0.64198	0.7037	0.69136	0.65432	0.55556	0.74074	0.69136	0.7037	0.77778	0.61728	0.59259	0.71605	0.50617	0.66667	0.66667	0.71605	0.61728	0.67901	0.65432	0.69136	0.65432	0.7037	0.59259	0.66667	0.71605	0.53086	0.66667	0.66667	0.67901	0.69136	0.7037	0.65432	0.61728	0.69136
ASD	Children	10	0.65432	0.71605	0.69136	0.69136	0.65432	0.7037	0.67901	0.67901	0.77778	0.7284	0.7284	0.75309	0.75309	0.71605	0.67901	0.61728	0.67901	0.7037	0.67901	0.76543	0.69136	0.74074	0.64198	0.74074	0.75309	0.67901	0.66667	0.64198	0.67901	0.76543	0.69136	0.66667	0.71605	0.69136	0.7037	0.62963	0.79012	0.71605	0.69136	0.76543	0.67901	0.75309	0.7284	0.66667	0.69136	0.76543	0.66667
ASD	Children	11	0.65432	0.71605	0.65432	0.7037	0.74074	0.66667	0.7284	0.76543	0.7037	0.77778	0.75309	0.80247	0.65432	0.77778	0.75309	0.75309	0.80247	0.71605	0.77778	0.71605	0.75309	0.71605	0.69136	0.75309	0.76543	0.74074	0.62963	0.71605	0.7037	0.66667	0.69136	0.7284	0.75309	0.7284	0.7037	0.75309	0.62963	0.81481	0.69136	0.74074	0.7284	0.7284	0.65432	0.64198	0.64198	0.74074	0.71605
ASD	Children	12	0.7037	0.75309	0.62963	0.75309	0.66667	0.81481	0.71605	0.7037	0.75309	0.76543	0.71605	0.71605	0.77778	0.67901	0.80247	0.66667	0.79012	0.59259	0.85185	0.69136	0.74074	0.7037	0.77778	0.7037	0.79012	0.7284	0.65432	0.77778	0.67901	0.7284	0.77778	0.74074	0.7284	0.7037	0.67901	0.81481	0.69136	0.7037	0.7284	0.75309	0.7037	0.75309	0.75309	0.75309	0.71605	0.75309	0.75309
ASD	Children	13	0.7037	0.61728	0.66667	0.65432	0.61728	0.59259	0.59259	0.66667	0.7037	0.71605	0.65432	0.62963	0.60494	0.58025	0.59259	0.53086	0.65432	0.66667	0.61728	0.62963	0.60494	0.5679	0.62963	0.53086	0.67901	0.69136	0.65432	0.64198	0.65432	0.64198	0.67901	0.7037	0.65432	0.58025	0.53086	0.64198	0.60494	0.5679	0.44444	0.67901	0.60494	0.61728	0.55556	0.58025	0.62963	0.67901	0.60494
ASD	Children	14	0.65432	0.62963	0.7037	0.65432	0.64198	0.74074	0.82716	0.74074	0.75309	0.65432	0.64198	0.71605	0.7037	0.67901	0.69136	0.61728	0.67901	0.74074	0.66667	0.7284	0.69136	0.62963	0.64198	0.64198	0.65432	0.7284	0.60494	0.69136	0.75309	0.71605	0.7284	0.81481	0.7284	0.65432	0.74074	0.7037	0.71605	0.61728	0.67901	0.71605	0.75309	0.7037	0.69136	0.69136	0.66667	0.64198	0.71605
ASD	Children	15	0.74074	0.69136	0.7037	0.71605	0.77778	0.67901	0.76543	0.75309	0.75309	0.69136	0.60494	0.60494	0.66667	0.67901	0.76543	0.71605	0.79012	0.75309	0.77778	0.71605	0.81481	0.75309	0.7284	0.67901	0.74074	0.7037	0.75309	0.62963	0.75309	0.76543	0.79012	0.7284	0.74074	0.65432	0.76543	0.69136	0.80247	0.66667	0.69136	0.74074	0.71605	0.71605	0.7284	0.77778	0.74074	0.7037	0.79012
ASD	Children	16	0.82716	0.71605	0.64198	0.74074	0.69136	0.77778	0.7037	0.69136	0.76543	0.76543	0.65432	0.75309	0.77778	0.7037	0.69136	0.75309	0.76543	0.64198	0.7284	0.76543	0.75309	0.74074	0.74074	0.7037	0.71605	0.83951	0.7284	0.75309	0.66667	0.80247	0.7037	0.61728	0.76543	0.76543	0.69136	0.71605	0.75309	0.66667	0.81481	0.77778	0.67901	0.7284	0.7284	0.77778	0.82716	0.7284	0.7284
ASD	Children	17	0.7037	0.74074	0.75309	0.76543	0.77778	0.7037	0.82716	0.7284	0.7037	0.77778	0.81481	0.75309	0.82716	0.7037	0.7284	0.67901	0.76543	0.80247	0.82716	0.74074	0.7037	0.75309	0.79012	0.74074	0.77778	0.69136	0.7284	0.7037	0.7037	0.82716	0.67901	0.7284	0.76543	0.75309	0.7284	0.74074	0.82716	0.67901	0.7284	0.81481	0.75309	0.77778	0.74074	0.7284	0.80247	0.66667	0.76543
ASD	Children	18	0.64198	0.5679	0.67901	0.64198	0.76543	0.62963	0.66667	0.65432	0.58025	0.65432	0.60494	0.66667	0.75309	0.55556	0.58025	0.58025	0.64198	0.58025	0.61728	0.60494	0.58025	0.59259	0.64198	0.69136	0.64198	0.66667	0.55556	0.5679	0.64198	0.66667	0.62963	0.69136	0.5679	0.64198	0.7037	0.5679	0.60494	0.61728	0.66667	0.5679	0.69136	0.61728	0.69136	0.60494	0.64198	0.61728	0.58025
ASD	Children	19	0.69136	0.76543	0.79012	0.67901	0.75309	0.76543	0.71605	0.65432	0.62963	0.71605	0.67901	0.7284	0.66667	0.69136	0.69136	0.74074	0.7037	0.77778	0.74074	0.66667	0.75309	0.64198	0.77778	0.62963	0.75309	0.67901	0.7284	0.67901	0.65432	0.7284	0.69136	0.67901	0.81481	0.71605	0.71605	0.7284	0.69136	0.67901	0.7037	0.7037	0.7037	0.74074	0.66667	0.66667	0.74074	0.71605	0.69136
ASD	Children	20	0.69136	0.69136	0.74074	0.74074	0.75309	0.76543	0.83951	0.69136	0.7037	0.65432	0.67901	0.71605	0.82716	0.60494	0.81481	0.7037	0.76543	0.69136	0.80247	0.75309	0.71605	0.75309	0.7284	0.7284	0.7284	0.76543	0.71605	0.7037	0.7037	0.74074	0.75309	0.69136	0.69136	0.7284	0.65432	0.79012	0.71605	0.7284	0.74074	0.7284	0.71605	0.66667	0.7284	0.79012	0.79012	0.75309	0.76543
ASD	Children	21	0.74074	0.75309	0.67901	0.75309	0.71605	0.77778	0.66667	0.74074	0.71605	0.80247	0.71605	0.79012	0.74074	0.74074	0.82716	0.66667	0.81481	0.7037	0.7037	0.7037	0.7284	0.71605	0.77778	0.71605	0.77778	0.65432	0.83951	0.75309	0.8642	0.7284	0.69136	0.7037	0.76543	0.71605	0.75309	0.7284	0.77778	0.80247	0.74074	0.75309	0.79012	0.66667	0.74074	0.75309	0.79012	0.7284	0.81481
ASD	Children	22	0.74074	0.76543	0.76543	0.77778	0.75309	0.79012	0.75309	0.79012	0.74074	0.79012	0.71605	0.79012	0.75309	0.77778	0.7284	0.83951	0.74074	0.71605	0.82716	0.75309	0.74074	0.81481	0.80247	0.67901	0.79012	0.7284	0.77778	0.80247	0.74074	0.75309	0.7037	0.77778	0.7284	0.74074	0.81481	0.81481	0.7284	0.79012	0.81481	0.74074	0.74074	0.77778	0.77778	0.76543	0.64198	0.80247	0.76543
ASD	Children	23	0.79012	0.7284	0.76543	0.75309	0.7284	0.74074	0.76543	0.69136	0.79012	0.79012	0.74074	0.77778	0.76543	0.69136	0.74074	0.69136	0.80247	0.74074	0.79012	0.75309	0.75309	0.74074	0.80247	0.71605	0.75309	0.77778	0.77778	0.76543	0.71605	0.80247	0.67901	0.80247	0.75309	0.67901	0.74074	0.77778	0.71605	0.85185	0.76543	0.79012	0.65432	0.77778	0.7284	0.77778	0.64198	0.75309	0.69136
ASD	Children	24	0.5679	0.59259	0.64198	0.60494	0.67901	0.71605	0.74074	0.64198	0.60494	0.69136	0.65432	0.60494	0.58025	0.5679	0.7037	0.60494	0.62963	0.65432	0.75309	0.69136	0.65432	0.69136	0.64198	0.61728	0.61728	0.61728	0.55556	0.58025	0.66667	0.66667	0.64198	0.64198	0.67901	0.65432	0.62963	0.65432	0.67901	0.55556	0.69136	0.65432	0.7037	0.60494	0.69136	0.54321	0.66667	0.74074	0.74074
ASD	Children	25	0.76543	0.66667	0.74074	0.74074	0.65432	0.75309	0.74074	0.71605	0.7037	0.67901	0.74074	0.7284	0.80247	0.60494	0.7284	0.71605	0.7284	0.76543	0.77778	0.71605	0.7284	0.61728	0.74074	0.7284	0.77778	0.60494	0.7284	0.59259	0.58025	0.75309	0.67901	0.7037	0.69136	0.67901	0.7037	0.74074	0.69136	0.67901	0.66667	0.7037	0.69136	0.64198	0.64198	0.7284	0.76543	0.67901	0.65432
ASD	Children	26	0.71605	0.71605	0.75309	0.75309	0.7284	0.75309	0.66667	0.76543	0.69136	0.76543	0.67901	0.65432	0.67901	0.7284	0.69136	0.77778	0.76543	0.76543	0.7037	0.76543	0.79012	0.82716	0.71605	0.67901	0.77778	0.7037	0.67901	0.74074	0.7037	0.71605	0.7284	0.62963	0.7284	0.75309	0.74074	0.71605	0.7284	0.71605	0.65432	0.75309	0.7037	0.75309	0.75309	0.71605	0.74074	0.7037	0.83951
ASD	Children	27	0.74074	0.77778	0.79012	0.80247	0.75309	0.77778	0.74074	0.76543	0.74074	0.76543	0.7037	0.7037	0.74074	0.71605	0.79012	0.69136	0.7037	0.69136	0.79012	0.76543	0.7037	0.74074	0.79012	0.79012	0.77778	0.66667	0.74074	0.80247	0.69136	0.76543	0.7037	0.74074	0.71605	0.80247	0.7284	0.66667	0.77778	0.71605	0.74074	0.80247	0.74074	0.77778	0.77778	0.79012	0.77778	0.80247	0.77778
ASD	Children	28	0.75309	0.82716	0.74074	0.77778	0.71605	0.75309	0.79012	0.81481	0.7284	0.75309	0.76543	0.75309	0.74074	0.71605	0.75309	0.77778	0.69136	0.80247	0.7037	0.74074	0.76543	0.82716	0.80247	0.75309	0.83951	0.74074	0.80247	0.82716	0.66667	0.7037	0.80247	0.74074	0.74074	0.75309	0.87654	0.77778	0.8642	0.7284	0.80247	0.79012	0.75309	0.75309	0.7284	0.79012	0.79012	0.79012	0.83951
ASD	Children	29	0.81481	0.76543	0.85185	0.80247	0.81481	0.79012	0.79012	0.77778	0.65432	0.74074	0.80247	0.75309	0.77778	0.77778	0.77778	0.74074	0.75309	0.7284	0.82716	0.7037	0.79012	0.79012	0.76543	0.79012	0.75309	0.81481	0.75309	0.71605	0.79012	0.74074	0.77778	0.74074	0.79012	0.80247	0.77778	0.79012	0.76543	0.80247	0.71605	0.7284	0.76543	0.77778	0.7284	0.81481	0.75309	0.82716	0.77778
ASD	Children	30	0.7284	0.7037	0.67901	0.7037	0.5679	0.64198	0.69136	0.67901	0.7284	0.62963	0.54321	0.54321	0.66667	0.54321	0.64198	0.67901	0.67901	0.7037	0.64198	0.66667	0.60494	0.61728	0.58025	0.66667	0.76543	0.66667	0.7284	0.60494	0.7037	0.62963	0.71605	0.75309	0.62963	0.64198	0.5679	0.67901	0.71605	0.65432	0.61728	0.58025	0.58025	0.64198	0.69136	0.69136	0.60494	0.67901	0.59259
ASD	Children	31	0.69136	0.7037	0.74074	0.67901	0.7037	0.64198	0.71605	0.77778	0.65432	0.71605	0.76543	0.75309	0.64198	0.74074	0.69136	0.66667	0.80247	0.67901	0.64198	0.75309	0.77778	0.75309	0.66667	0.67901	0.65432	0.66667	0.67901	0.62963	0.7284	0.69136	0.80247	0.7284	0.64198	0.7284	0.75309	0.64198	0.62963	0.74074	0.7037	0.69136	0.75309	0.7284	0.7037	0.71605	0.74074	0.76543	0.76543
ASD	Children	32	0.75309	0.79012	0.65432	0.64198	0.75309	0.79012	0.77778	0.79012	0.76543	0.77778	0.77778	0.77778	0.62963	0.66667	0.67901	0.67901	0.75309	0.77778	0.76543	0.74074	0.85185	0.75309	0.77778	0.77778	0.7284	0.71605	0.8642	0.82716	0.67901	0.7037	0.74074	0.75309	0.76543	0.66667	0.77778	0.77778	0.77778	0.79012	0.64198	0.77778	0.75309	0.76543	0.7284	0.71605	0.75309	0.71605	0.75309
ASD	Children	33	0.61728	0.61728	0.61728	0.61728	0.60494	0.55556	0.61728	0.59259	0.51852	0.69136	0.55556	0.60494	0.59259	0.62963	0.54321	0.75309	0.64198	0.64198	0.71605	0.71605	0.65432	0.65432	0.5679	0.7284	0.62963	0.61728	0.60494	0.60494	0.7037	0.55556	0.5679	0.65432	0.62963	0.60494	0.58025	0.53086	0.61728	0.64198	0.64198	0.53086	0.64198	0.59259	0.58025	0.66667	0.48148	0.65432	0.5679
ASD	Children	34	0.67901	0.69136	0.67901	0.64198	0.65432	0.67901	0.65432	0.74074	0.65432	0.69136	0.7037	0.67901	0.7037	0.66667	0.74074	0.66667	0.66667	0.74074	0.7284	0.69136	0.77778	0.74074	0.75309	0.7037	0.7284	0.69136	0.69136	0.59259	0.62963	0.74074	0.65432	0.61728	0.61728	0.66667	0.75309	0.62963	0.66667	0.74074	0.75309	0.75309	0.71605	0.76543	0.69136	0.7037	0.77778	0.66667	0.74074
ASD	Children	35	0.74074	0.64198	0.7284	0.75309	0.65432	0.77778	0.7037	0.7037	0.67901	0.74074	0.66667	0.76543	0.71605	0.66667	0.75309	0.71605	0.79012	0.69136	0.75309	0.7037	0.7284	0.66667	0.82716	0.69136	0.66667	0.7284	0.75309	0.75309	0.71605	0.71605	0.76543	0.7284	0.74074	0.71605	0.80247	0.75309	0.74074	0.7284	0.7037	0.7284	0.65432	0.75309	0.66667	0.71605	0.61728	0.80247	0.74074
ASD	Children	36	0.80247	0.75309	0.76543	0.7284	0.7284	0.74074	0.65432	0.76543	0.74074	0.79012	0.81481	0.74074	0.71605	0.7284	0.7284	0.75309	0.75309	0.75309	0.7037	0.76543	0.75309	0.80247	0.67901	0.67901	0.75309	0.67901	0.71605	0.79012	0.76543	0.75309	0.76543	0.7284	0.71605	0.74074	0.76543	0.74074	0.79012	0.77778	0.76543	0.76543	0.75309	0.74074	0.69136	0.76543	0.76543	0.85185	0.74074
ASD	Children	37	0.58025	0.5679	0.54321	0.5679	0.65432	0.64198	0.67901	0.58025	0.7037	0.58025	0.5679	0.54321	0.66667	0.65432	0.77778	0.61728	0.58025	0.61728	0.65432	0.67901	0.74074	0.54321	0.65432	0.62963	0.64198	0.60494	0.62963	0.58025	0.61728	0.55556	0.60494	0.71605	0.64198	0.55556	0.65432	0.55556	0.69136	0.62963	0.65432	0.60494	0.58025	0.69136	0.5679	0.62963	0.59259	0.69136	0.54321
ASD	Children	38	0.62963	0.67901	0.7037	0.62963	0.62963	0.7284	0.7284	0.71605	0.66667	0.79012	0.7284	0.65432	0.7037	0.69136	0.65432	0.66667	0.75309	0.69136	0.65432	0.60494	0.7284	0.7037	0.74074	0.69136	0.7037	0.80247	0.71605	0.7037	0.64198	0.65432	0.74074	0.67901	0.76543	0.7284	0.74074	0.7037	0.69136	0.75309	0.67901	0.65432	0.67901	0.65432	0.77778	0.71605	0.64198	0.66667	0.7284
ASD	Children	39	0.7037	0.74074	0.76543	0.75309	0.66667	0.66667	0.76543	0.75309	0.75309	0.71605	0.77778	0.76543	0.7284	0.74074	0.76543	0.77778	0.62963	0.64198	0.7037	0.69136	0.65432	0.76543	0.80247	0.67901	0.74074	0.79012	0.69136	0.69136	0.7284	0.69136	0.66667	0.71605	0.76543	0.7284	0.7037	0.71605	0.82716	0.71605	0.74074	0.7037	0.7037	0.74074	0.7284	0.80247	0.69136	0.80247	0.7284
ASD	Children	40	0.74074	0.67901	0.77778	0.71605	0.75309	0.76543	0.71605	0.80247	0.67901	0.71605	0.7284	0.7037	0.79012	0.7284	0.7284	0.7037	0.69136	0.75309	0.77778	0.65432	0.7284	0.74074	0.7037	0.77778	0.67901	0.67901	0.71605	0.7284	0.7284	0.76543	0.75309	0.74074	0.83951	0.67901	0.74074	0.76543	0.80247	0.80247	0.7284	0.67901	0.76543	0.7037	0.75309	0.77778	0.80247	0.74074	0.82716
ASD	Children	41	0.77778	0.77778	0.62963	0.77778	0.75309	0.80247	0.74074	0.7284	0.75309	0.79012	0.81481	0.76543	0.75309	0.83951	0.79012	0.77778	0.71605	0.80247	0.65432	0.79012	0.62963	0.69136	0.75309	0.7284	0.82716	0.7284	0.7284	0.71605	0.7284	0.83951	0.83951	0.75309	0.75309	0.75309	0.75309	0.64198	0.69136	0.69136	0.74074	0.80247	0.75309	0.80247	0.7284	0.79012	0.75309	0.79012	0.74074
ASD	Children	42	0.61728	0.60494	0.65432	0.61728	0.60494	0.60494	0.7037	0.66667	0.53086	0.60494	0.7037	0.65432	0.71605	0.65432	0.58025	0.62963	0.61728	0.64198	0.62963	0.58025	0.59259	0.61728	0.66667	0.7037	0.55556	0.59259	0.61728	0.62963	0.61728	0.59259	0.76543	0.67901	0.7037	0.64198	0.66667	0.67901	0.64198	0.67901	0.69136	0.65432	0.59259	0.59259	0.66667	0.67901	0.69136	0.74074	0.65432
ASD	Children	43	0.5679	0.55556	0.48148	0.55556	0.48148	0.5679	0.51852	0.59259	0.41975	0.5679	0.51852	0.46914	0.60494	0.51852	0.49383	0.53086	0.46914	0.53086	0.51852	0.5679	0.55556	0.53086	0.5679	0.61728	0.60494	0.53086	0.59259	0.59259	0.59259	0.5679	0.60494	0.54321	0.51852	0.58025	0.4321	0.51852	0.62963	0.45679	0.53086	0.58025	0.54321	0.51852	0.44444	0.53086	0.49383	0.5679	0.59259
ASD	Children	44	0.71605	0.61728	0.71605	0.59259	0.61728	0.71605	0.71605	0.67901	0.71605	0.65432	0.7037	0.53086	0.60494	0.51852	0.64198	0.66667	0.62963	0.69136	0.77778	0.62963	0.60494	0.7037	0.64198	0.60494	0.7037	0.59259	0.61728	0.7284	0.67901	0.66667	0.64198	0.58025	0.7037	0.62963	0.69136	0.7284	0.62963	0.60494	0.66667	0.71605	0.59259	0.69136	0.64198	0.75309	0.65432	0.64198	0.62963
ASD	Children	45	0.48148	0.49383	0.53086	0.55556	0.54321	0.54321	0.51852	0.53086	0.46914	0.54321	0.45679	0.46914	0.61728	0.50617	0.54321	0.64198	0.60494	0.59259	0.48148	0.55556	0.60494	0.49383	0.50617	0.64198	0.59259	0.58025	0.54321	0.44444	0.51852	0.58025	0.49383	0.55556	0.53086	0.50617	0.48148	0.48148	0.50617	0.38272	0.55556	0.54321	0.51852	0.50617	0.49383	0.45679	0.54321	0.55556	0.51852
ASD	Children	46	0.48148	0.58025	0.39506	0.45679	0.41975	0.55556	0.46914	0.49383	0.50617	0.41975	0.45679	0.4321	0.41975	0.44444	0.34568	0.50617	0.48148	0.53086	0.41975	0.44444	0.49383	0.46914	0.46914	0.4321	0.46914	0.48148	0.46914	0.38272	0.39506	0.51852	0.49383	0.4321	0.46914	0.4321	0.58025	0.39506	0.37037	0.45679	0.38272	0.46914	0.41975	0.50617	0.35802	0.37037	0.41975	0.34568	0.39506
ASD	Children	47	0.41975	0.33333	0.39506	0.40741	0.4321	0.41975	0.39506	0.44444	0.40741	0.34568	0.49383	0.39506	0.39506	0.41975	0.39506	0.48148	0.34568	0.4321	0.41975	0.39506	0.46914	0.46914	0.4321	0.53086	0.44444	0.40741	0.39506	0.40741	0.48148	0.51852	0.33333	0.38272	0.45679	0.33333	0.38272	0.35802	0.35802	0.41975	0.37037	0.38272	0.33333	0.41975	0.34568	0.38272	0.46914	0.48148	0.32099
ASD	Children	48	0.46914	0.54321	0.5679	0.50617	0.5679	0.51852	0.50617	0.54321	0.53086	0.48148	0.58025	0.49383	0.55556	0.50617	0.60494	0.62963	0.5679	0.4321	0.58025	0.50617	0.51852	0.62963	0.50617	0.48148	0.64198	0.58025	0.58025	0.51852	0.45679	0.51852	0.65432	0.54321	0.51852	0.5679	0.51852	0.55556	0.59259	0.41975	0.61728	0.53086	0.53086	0.59259	0.51852	0.46914	0.46914	0.59259	0.62963
ASD	Children	49	0.41975	0.41975	0.38272	0.46914	0.39506	0.4321	0.44444	0.48148	0.39506	0.40741	0.48148	0.44444	0.48148	0.55556	0.38272	0.38272	0.44444	0.38272	0.50617	0.48148	0.34568	0.49383	0.41975	0.4321	0.41975	0.58025	0.40741	0.39506	0.41975	0.51852	0.48148	0.41975	0.39506	0.39506	0.44444	0.48148	0.46914	0.50617	0.34568	0.48148	0.44444	0.40741	0.48148	0.48148	0.45679	0.40741	0.37037
ASD	Children	50	0.38272	0.41975	0.38272	0.35802	0.40741	0.35802	0.35802	0.41975	0.40741	0.39506	0.37037	0.44444	0.4321	0.46914	0.4321	0.35802	0.35802	0.45679	0.45679	0.40741	0.41975	0.37037	0.41975	0.38272	0.40741	0.41975	0.37037	0.37037	0.39506	0.39506	0.34568	0.41975	0.40741	0.38272	0.40741	0.46914	0.33333	0.41975	0.37037	0.35802	0.4321	0.4321	0.34568	0.4321	0.35802	0.30864	0.38272
ASD	Children	51	0.37037	0.39506	0.39506	0.35802	0.30864	0.39506	0.40741	0.30864	0.2963	0.2963	0.38272	0.35802	0.39506	0.37037	0.34568	0.37037	0.33333	0.35802	0.38272	0.33333	0.35802	0.35802	0.28395	0.40741	0.39506	0.39506	0.32099	0.4321	0.28395	0.44444	0.41975	0.38272	0.32099	0.39506	0.40741	0.33333	0.25926	0.35802	0.33333	0.2963	0.46914	0.33333	0.23457	0.33333	0.39506	0.40741	0.2963
ASD	Children	52	0.30864	0.32099	0.35802	0.2963	0.39506	0.30864	0.37037	0.2716	0.38272	0.41975	0.37037	0.2716	0.39506	0.41975	0.2716	0.32099	0.33333	0.4321	0.40741	0.37037	0.30864	0.37037	0.30864	0.30864	0.33333	0.37037	0.37037	0.37037	0.37037	0.2963	0.37037	0.37037	0.28395	0.33333	0.46914	0.37037	0.38272	0.35802	0.30864	0.32099	0.37037	0.28395	0.28395	0.30864	0.41975	0.2716	0.30864
ASD	Children	53	0.25926	0.24691	0.2963	0.34568	0.2963	0.37037	0.28395	0.30864	0.33333	0.38272	0.35802	0.32099	0.41975	0.40741	0.35802	0.38272	0.38272	0.33333	0.2963	0.2963	0.24691	0.28395	0.33333	0.41975	0.28395	0.34568	0.40741	0.37037	0.30864	0.30864	0.35802	0.32099	0.39506	0.30864	0.39506	0.25926	0.35802	0.35802	0.33333	0.37037	0.22222	0.38272	0.32099	0.33333	0.2716	0.30864	0.2716
ASD	Children	54	0.44444	0.48148	0.49383	0.53086	0.45679	0.48148	0.37037	0.51852	0.44444	0.45679	0.51852	0.40741	0.46914	0.39506	0.4321	0.4321	0.51852	0.49383	0.38272	0.45679	0.41975	0.50617	0.51852	0.44444	0.44444	0.40741	0.54321	0.49383	0.44444	0.39506	0.45679	0.4321	0.48148	0.46914	0.50617	0.45679	0.46914	0.49383	0.46914	0.51852	0.45679	0.38272	0.46914	0.55556	0.44444	0.37037	0.44444
ASD	Children	55	0.35802	0.41975	0.40741	0.34568	0.38272	0.44444	0.38272	0.39506	0.35802	0.39506	0.38272	0.41975	0.46914	0.38272	0.37037	0.35802	0.37037	0.39506	0.2716	0.35802	0.41975	0.33333	0.38272	0.37037	0.38272	0.33333	0.34568	0.33333	0.28395	0.35802	0.44444	0.35802	0.39506	0.41975	0.37037	0.41975	0.35802	0.38272	0.34568	0.33333	0.30864	0.35802	0.44444	0.38272	0.32099	0.35802	0.33333
ASD	Children	56	0.41975	0.37037	0.34568	0.37037	0.33333	0.37037	0.40741	0.40741	0.30864	0.37037	0.35802	0.32099	0.30864	0.41975	0.2716	0.34568	0.30864	0.35802	0.35802	0.33333	0.39506	0.39506	0.33333	0.38272	0.39506	0.32099	0.32099	0.34568	0.28395	0.37037	0.30864	0.34568	0.33333	0.40741	0.38272	0.35802	0.34568	0.39506	0.32099	0.34568	0.34568	0.34568	0.2963	0.37037	0.33333	0.33333	0.28395
ASD	Children	57	0.28395	0.30864	0.30864	0.37037	0.24691	0.32099	0.28395	0.2963	0.25926	0.35802	0.37037	0.2963	0.32099	0.35802	0.33333	0.34568	0.35802	0.33333	0.35802	0.2963	0.38272	0.28395	0.37037	0.20988	0.25926	0.28395	0.33333	0.32099	0.32099	0.33333	0.32099	0.32099	0.28395	0.45679	0.32099	0.23457	0.28395	0.34568	0.34568	0.33333	0.25926	0.34568	0.28395	0.2716	0.39506	0.2963	0.2963
ASD	Children	58	0.58025	0.44444	0.44444	0.41975	0.51852	0.50617	0.41975	0.5679	0.45679	0.48148	0.45679	0.46914	0.45679	0.50617	0.41975	0.44444	0.45679	0.4321	0.40741	0.46914	0.59259	0.44444	0.45679	0.44444	0.44444	0.50617	0.41975	0.48148	0.44444	0.40741	0.44444	0.46914	0.48148	0.4321	0.61728	0.60494	0.51852	0.4321	0.4321	0.34568	0.46914	0.53086	0.35802	0.44444	0.37037	0.39506	0.38272
ASD	Children	59	0.34568	0.55556	0.38272	0.41975	0.44444	0.44444	0.2716	0.34568	0.38272	0.38272	0.41975	0.37037	0.34568	0.41975	0.34568	0.40741	0.33333	0.2963	0.38272	0.34568	0.30864	0.28395	0.32099	0.44444	0.32099	0.39506	0.40741	0.37037	0.4321	0.32099	0.34568	0.39506	0.39506	0.28395	0.50617	0.4321	0.41975	0.45679	0.38272	0.33333	0.40741	0.45679	0.38272	0.40741	0.38272	0.41975	0.39506
ASD	Children	60	0.38272	0.37037	0.35802	0.2963	0.37037	0.35802	0.30864	0.28395	0.2963	0.30864	0.37037	0.37037	0.38272	0.37037	0.37037	0.2716	0.35802	0.2716	0.45679	0.22222	0.32099	0.34568	0.2716	0.40741	0.33333	0.34568	0.33333	0.38272	0.30864	0.35802	0.32099	0.2963	0.4321	0.30864	0.39506	0.24691	0.33333	0.30864	0.33333	0.37037	0.34568	0.37037	0.37037	0.2963	0.4321	0.32099	0.28395
ASD	Children	61	0.33333	0.34568	0.23457	0.20988	0.32099	0.28395	0.32099	0.2716	0.2963	0.20988	0.2963	0.32099	0.39506	0.2716	0.34568	0.33333	0.34568	0.38272	0.24691	0.2963	0.35802	0.34568	0.39506	0.2716	0.35802	0.30864	0.35802	0.30864	0.35802	0.32099	0.2963	0.28395	0.34568	0.32099	0.35802	0.33333	0.2963	0.2716	0.40741	0.24691	0.25926	0.35802	0.39506	0.25926	0.32099	0.25926	0.30864
ASD	Children	62	0.23457	0.19753	0.24691	0.2716	0.2963	0.34568	0.32099	0.25926	0.28395	0.2963	0.33333	0.33333	0.35802	0.32099	0.35802	0.2716	0.30864	0.25926	0.33333	0.2716	0.39506	0.20988	0.24691	0.25926	0.30864	0.2963	0.24691	0.25926	0.2716	0.33333	0.28395	0.28395	0.28395	0.20988	0.30864	0.35802	0.24691	0.2963	0.33333	0.33333	0.32099	0.22222	0.28395	0.32099	0.38272	0.28395	0.23457
ASD	Children	63	0.28395	0.35802	0.25926	0.28395	0.30864	0.32099	0.32099	0.22222	0.28395	0.2963	0.34568	0.2716	0.35802	0.30864	0.23457	0.28395	0.2963	0.38272	0.23457	0.30864	0.2716	0.30864	0.28395	0.22222	0.28395	0.32099	0.38272	0.30864	0.24691	0.2963	0.24691	0.34568	0.25926	0.28395	0.20988	0.30864	0.32099	0.2716	0.32099	0.24691	0.35802	0.30864	0.24691	0.34568	0.2963	0.24691	0.24691
ASD	Children	64	0.2716	0.2716	0.34568	0.2963	0.32099	0.2963	0.2963	0.2963	0.28395	0.33333	0.30864	0.32099	0.34568	0.25926	0.2716	0.23457	0.35802	0.35802	0.2963	0.28395	0.33333	0.2716	0.24691	0.2963	0.30864	0.20988	0.22222	0.2716	0.2963	0.22222	0.32099	0.25926	0.28395	0.30864	0.30864	0.2716	0.33333	0.28395	0.30864	0.2963	0.23457	0.28395	0.24691	0.19753	0.2716	0.19753	0.2963
ASD	Children	65	0.4321	0.39506	0.48148	0.4321	0.37037	0.41975	0.48148	0.39506	0.46914	0.41975	0.41975	0.46914	0.46914	0.46914	0.44444	0.38272	0.38272	0.39506	0.40741	0.45679	0.48148	0.46914	0.4321	0.48148	0.40741	0.35802	0.32099	0.45679	0.41975	0.53086	0.35802	0.45679	0.38272	0.34568	0.39506	0.51852	0.41975	0.45679	0.46914	0.40741	0.45679	0.54321	0.39506	0.49383	0.4321	0.44444	0.37037
ASD	Children	66	0.2716	0.37037	0.40741	0.28395	0.24691	0.33333	0.37037	0.32099	0.2963	0.37037	0.2963	0.30864	0.4321	0.40741	0.38272	0.35802	0.37037	0.24691	0.32099	0.33333	0.28395	0.41975	0.33333	0.37037	0.39506	0.35802	0.2963	0.41975	0.40741	0.45679	0.37037	0.32099	0.2716	0.2963	0.44444	0.34568	0.32099	0.35802	0.28395	0.28395	0.33333	0.32099	0.38272	0.33333	0.33333	0.39506	0.37037
ASD	Children	67	0.2963	0.2716	0.32099	0.35802	0.33333	0.25926	0.34568	0.40741	0.33333	0.2963	0.22222	0.30864	0.30864	0.2963	0.34568	0.34568	0.30864	0.2963	0.33333	0.32099	0.37037	0.2716	0.40741	0.34568	0.2716	0.24691	0.33333	0.37037	0.32099	0.28395	0.2963	0.30864	0.38272	0.32099	0.35802	0.33333	0.28395	0.35802	0.2963	0.28395	0.32099	0.2963	0.33333	0.28395	0.30864	0.33333	0.2716
ASD	Children	68	0.24691	0.2716	0.32099	0.28395	0.34568	0.2963	0.44444	0.37037	0.34568	0.25926	0.41975	0.2963	0.23457	0.34568	0.23457	0.25926	0.34568	0.25926	0.23457	0.32099	0.28395	0.2716	0.30864	0.34568	0.28395	0.22222	0.23457	0.24691	0.2963	0.34568	0.33333	0.37037	0.37037	0.30864	0.30864	0.23457	0.24691	0.28395	0.30864	0.32099	0.28395	0.34568	0.39506	0.4321	0.39506	0.24691	0.38272
ASD	Children	69	0.51852	0.30864	0.49383	0.34568	0.38272	0.38272	0.4321	0.48148	0.4321	0.51852	0.46914	0.40741	0.38272	0.44444	0.44444	0.53086	0.40741	0.37037	0.4321	0.37037	0.37037	0.49383	0.38272	0.35802	0.40741	0.46914	0.37037	0.39506	0.4321	0.45679	0.45679	0.4321	0.46914	0.44444	0.40741	0.49383	0.44444	0.41975	0.35802	0.51852	0.50617	0.45679	0.55556	0.48148	0.45679	0.40741	0.58025
ASD	Children	70	0.32099	0.33333	0.2963	0.24691	0.28395	0.35802	0.33333	0.33333	0.4321	0.33333	0.32099	0.35802	0.50617	0.37037	0.34568	0.35802	0.25926	0.4321	0.44444	0.32099	0.32099	0.45679	0.39506	0.38272	0.44444	0.41975	0.35802	0.33333	0.38272	0.34568	0.37037	0.38272	0.2963	0.33333	0.30864	0.44444	0.38272	0.40741	0.34568	0.28395	0.30864	0.41975	0.33333	0.35802	0.38272	0.33333	0.41975
ASD	Children	71	0.32099	0.2963	0.28395	0.37037	0.32099	0.35802	0.30864	0.32099	0.25926	0.35802	0.34568	0.28395	0.2963	0.34568	0.33333	0.30864	0.2963	0.32099	0.33333	0.37037	0.2963	0.25926	0.33333	0.24691	0.33333	0.32099	0.37037	0.30864	0.24691	0.25926	0.2963	0.24691	0.32099	0.2716	0.32099	0.25926	0.33333	0.35802	0.38272	0.33333	0.33333	0.34568	0.30864	0.24691	0.32099	0.2716	0.23457
ASD	Children	72	0.33333	0.28395	0.28395	0.34568	0.38272	0.22222	0.33333	0.34568	0.34568	0.33333	0.33333	0.30864	0.23457	0.24691	0.25926	0.30864	0.35802	0.17284	0.25926	0.22222	0.28395	0.22222	0.35802	0.37037	0.25926	0.28395	0.37037	0.41975	0.33333	0.35802	0.2963	0.30864	0.30864	0.2963	0.34568	0.24691	0.2963	0.22222	0.25926	0.32099	0.32099	0.24691	0.34568	0.37037	0.30864	0.30864	0.2963
ASD	Children	73	0.46914	0.4321	0.55556	0.54321	0.49383	0.41975	0.37037	0.49383	0.49383	0.48148	0.41975	0.49383	0.51852	0.37037	0.4321	0.44444	0.45679	0.48148	0.48148	0.4321	0.2963	0.38272	0.38272	0.39506	0.45679	0.35802	0.50617	0.54321	0.41975	0.46914	0.61728	0.39506	0.39506	0.32099	0.48148	0.4321	0.39506	0.49383	0.46914	0.45679	0.39506	0.44444	0.40741	0.4321	0.44444	0.51852	0.53086
ASD	Children	74	0.41975	0.34568	0.35802	0.2963	0.39506	0.37037	0.45679	0.39506	0.32099	0.37037	0.40741	0.28395	0.32099	0.32099	0.2963	0.32099	0.39506	0.37037	0.46914	0.33333	0.35802	0.44444	0.37037	0.39506	0.38272	0.33333	0.35802	0.28395	0.32099	0.37037	0.30864	0.35802	0.35802	0.39506	0.39506	0.37037	0.40741	0.37037	0.35802	0.28395	0.35802	0.39506	0.38272	0.2963	0.45679	0.28395	0.34568
ASD	Children	75	0.35802	0.2963	0.2716	0.38272	0.24691	0.35802	0.37037	0.30864	0.2963	0.41975	0.34568	0.23457	0.30864	0.37037	0.33333	0.18519	0.35802	0.35802	0.32099	0.32099	0.2963	0.32099	0.2963	0.37037	0.40741	0.38272	0.25926	0.37037	0.33333	0.39506	0.30864	0.22222	0.32099	0.35802	0.37037	0.28395	0.34568	0.34568	0.28395	0.32099	0.35802	0.37037	0.28395	0.35802	0.2716	0.34568	0.35802
ASD	Children	76	0.30864	0.30864	0.30864	0.2963	0.28395	0.41975	0.32099	0.37037	0.24691	0.2963	0.41975	0.2716	0.33333	0.35802	0.22222	0.2716	0.28395	0.32099	0.23457	0.40741	0.25926	0.2963	0.18519	0.30864	0.30864	0.23457	0.32099	0.32099	0.34568	0.28395	0.35802	0.2963	0.22222	0.30864	0.25926	0.2716	0.24691	0.30864	0.33333	0.37037	0.33333	0.28395	0.25926	0.35802	0.25926	0.30864	0.32099
ASD	Children	77	0.32099	0.33333	0.33333	0.23457	0.35802	0.2963	0.33333	0.2963	0.30864	0.2963	0.28395	0.22222	0.28395	0.25926	0.28395	0.33333	0.22222	0.25926	0.19753	0.25926	0.25926	0.30864	0.24691	0.22222	0.30864	0.2716	0.35802	0.2716	0.2716	0.32099	0.2963	0.2963	0.24691	0.28395	0.2716	0.2963	0.28395	0.2963	0.2716	0.24691	0.25926	0.30864	0.39506	0.17284	0.25926	0.34568	0.34568
ASD	Children	78	0.41975	0.37037	0.40741	0.54321	0.38272	0.37037	0.59259	0.38272	0.40741	0.45679	0.5679	0.46914	0.34568	0.48148	0.34568	0.4321	0.51852	0.39506	0.41975	0.40741	0.39506	0.38272	0.39506	0.40741	0.45679	0.39506	0.35802	0.48148	0.41975	0.44444	0.38272	0.48148	0.37037	0.41975	0.41975	0.38272	0.46914	0.4321	0.30864	0.41975	0.39506	0.4321	0.39506	0.44444	0.45679	0.44444	0.45679
ASD	Children	79	0.38272	0.33333	0.41975	0.35802	0.30864	0.40741	0.2963	0.40741	0.38272	0.34568	0.24691	0.50617	0.4321	0.2716	0.38272	0.34568	0.37037	0.37037	0.33333	0.33333	0.38272	0.35802	0.32099	0.33333	0.28395	0.39506	0.40741	0.39506	0.37037	0.35802	0.33333	0.35802	0.33333	0.50617	0.33333	0.34568	0.38272	0.35802	0.35802	0.37037	0.37037	0.38272	0.28395	0.37037	0.40741	0.35802	0.38272
ASD	Children	80	0.34568	0.34568	0.34568	0.32099	0.39506	0.30864	0.2963	0.38272	0.2963	0.30864	0.2963	0.18519	0.39506	0.30864	0.33333	0.22222	0.30864	0.39506	0.34568	0.34568	0.30864	0.34568	0.38272	0.40741	0.25926	0.38272	0.32099	0.32099	0.30864	0.30864	0.35802	0.25926	0.25926	0.33333	0.41975	0.30864	0.28395	0.34568	0.30864	0.2963	0.2963	0.32099	0.35802	0.2716	0.33333	0.34568	0.23457
ASD	Adolescents	1	0.54783	0.56522	0.53913	0.52174	0.49565	0.54783	0.53913	0.55652	0.46957	0.54783	0.52174	0.63478	0.48696	0.48696	0.53913	0.52174	0.53913	0.51304	0.54783	0.52174	0.44348	0.50435	0.50435	0.4087	0.55652	0.47826	0.57391	0.56522	0.56522	0.57391	0.53913	0.52174	0.53913	0.55652	0.53043	0.51304	0.55652	0.53043	0.46957	0.56522	0.49565	0.53043	0.5913	0.55652	0.47826	0.56522	0.48696
ASD	Adolescents	2	0.65217	0.6087	0.65217	0.55652	0.62609	0.61739	0.69565	0.57391	0.56522	0.62609	0.63478	0.70435	0.62609	0.6	0.58261	0.69565	0.61739	0.6087	0.68696	0.6087	0.5913	0.6087	0.54783	0.58261	0.63478	0.66087	0.6087	0.65217	0.61739	0.64348	0.63478	0.56522	0.66087	0.63478	0.53913	0.66957	0.66087	0.64348	0.63478	0.62609	0.62609	0.62609	0.68696	0.6	0.62609	0.68696	0.66957
ASD	Adolescents	3	0.66957	0.65217	0.6087	0.69565	0.66957	0.66957	0.77391	0.69565	0.72174	0.70435	0.73913	0.64348	0.66957	0.67826	0.68696	0.67826	0.68696	0.66957	0.68696	0.64348	0.6	0.71304	0.61739	0.66957	0.71304	0.6	0.74783	0.70435	0.68696	0.70435	0.72174	0.68696	0.66957	0.67826	0.6	0.64348	0.73043	0.67826	0.74783	0.66957	0.68696	0.72174	0.68696	0.65217	0.66087	0.66087	0.73043
ASD	Adolescents	4	0.58261	0.46087	0.53043	0.58261	0.47826	0.50435	0.57391	0.53043	0.57391	0.46957	0.54783	0.53913	0.55652	0.36522	0.51304	0.56522	0.57391	0.50435	0.58261	0.57391	0.52174	0.46087	0.53043	0.51304	0.51304	0.64348	0.54783	0.56522	0.51304	0.50435	0.53913	0.54783	0.50435	0.56522	0.55652	0.51304	0.53913	0.45217	0.46957	0.53043	0.54783	0.46087	0.53043	0.47826	0.52174	0.5913	0.52174
ASD	Adolescents	5	0.62609	0.62609	0.67826	0.56522	0.63478	0.58261	0.67826	0.62609	0.61739	0.58261	0.6	0.56522	0.65217	0.64348	0.56522	0.63478	0.61739	0.61739	0.63478	0.62609	0.66087	0.6	0.6	0.62609	0.66087	0.66957	0.65217	0.69565	0.5913	0.5913	0.62609	0.72174	0.65217	0.63478	0.5913	0.64348	0.6	0.68696	0.67826	0.68696	0.56522	0.61739	0.58261	0.54783	0.64348	0.63478	0.6
ASD	Adolescents	6	0.75652	0.65217	0.5913	0.72174	0.8	0.68696	0.66087	0.71304	0.67826	0.73043	0.68696	0.68696	0.66087	0.73043	0.68696	0.71304	0.69565	0.65217	0.6087	0.73043	0.66087	0.71304	0.67826	0.64348	0.75652	0.70435	0.78261	0.75652	0.70435	0.66087	0.65217	0.71304	0.68696	0.67826	0.62609	0.65217	0.64348	0.71304	0.65217	0.66087	0.72174	0.68696	0.67826	0.6087	0.71304	0.66957	0.63478
ASD	Adolescents	7	0.71304	0.72174	0.73913	0.70435	0.74783	0.73043	0.72174	0.86957	0.77391	0.74783	0.66957	0.69565	0.73913	0.76522	0.70435	0.68696	0.72174	0.73913	0.70435	0.72174	0.8	0.70435	0.73043	0.66957	0.74783	0.66957	0.77391	0.68696	0.70435	0.72174	0.75652	0.71304	0.72174	0.65217	0.63478	0.74783	0.72174	0.68696	0.78261	0.72174	0.73043	0.67826	0.72174	0.63478	0.76522	0.74783	0.74783
ASD	Adolescents	8	0.65217	0.65217	0.5913	0.63478	0.67826	0.57391	0.62609	0.61739	0.61739	0.6087	0.6087	0.64348	0.55652	0.6087	0.65217	0.6087	0.62609	0.64348	0.54783	0.5913	0.64348	0.62609	0.53043	0.66957	0.66957	0.63478	0.73913	0.5913	0.6	0.5913	0.71304	0.65217	0.56522	0.5913	0.6087	0.61739	0.6	0.62609	0.65217	0.67826	0.55652	0.67826	0.61739	0.6	0.61739	0.5913	0.69565
ASD	Adolescents	9	0.69565	0.66087	0.69565	0.73913	0.66957	0.64348	0.66087	0.62609	0.67826	0.61739	0.66087	0.65217	0.71304	0.69565	0.70435	0.71304	0.64348	0.71304	0.69565	0.68696	0.66087	0.66087	0.68696	0.67826	0.71304	0.65217	0.62609	0.64348	0.68696	0.6087	0.72174	0.68696	0.69565	0.68696	0.66087	0.72174	0.67826	0.62609	0.71304	0.55652	0.66957	0.67826	0.66957	0.73913	0.67826	0.57391	0.71304
ASD	Adolescents	10	0.75652	0.75652	0.64348	0.64348	0.66957	0.73043	0.77391	0.71304	0.66087	0.71304	0.66087	0.61739	0.68696	0.71304	0.70435	0.68696	0.69565	0.73913	0.75652	0.61739	0.73043	0.67826	0.66957	0.69565	0.67826	0.73913	0.70435	0.75652	0.66957	0.7913	0.70435	0.73913	0.68696	0.68696	0.65217	0.72174	0.72174	0.69565	0.68696	0.70435	0.77391	0.73043	0.78261	0.69565	0.72174	0.69565	0.73043
ASD	Adolescents	11	0.7913	0.8	0.71304	0.8	0.71304	0.68696	0.77391	0.71304	0.67826	0.76522	0.73913	0.73913	0.75652	0.7913	0.86087	0.75652	0.70435	0.74783	0.68696	0.68696	0.68696	0.76522	0.75652	0.73913	0.75652	0.70435	0.73043	0.69565	0.68696	0.72174	0.70435	0.73913	0.71304	0.85217	0.75652	0.70435	0.74783	0.72174	0.75652	0.77391	0.7913	0.73043	0.8087	0.73043	0.75652	0.76522	0.65217
ASD	Adolescents	12	0.8	0.75652	0.73913	0.8	0.74783	0.76522	0.77391	0.72174	0.78261	0.81739	0.73913	0.67826	0.76522	0.7913	0.75652	0.73043	0.67826	0.81739	0.67826	0.76522	0.76522	0.66957	0.75652	0.73043	0.77391	0.75652	0.74783	0.8087	0.77391	0.78261	0.75652	0.74783	0.69565	0.73913	0.73043	0.74783	0.76522	0.76522	0.77391	0.75652	0.7913	0.73043	0.78261	0.73043	0.75652	0.73913	0.75652
ASD	Adolescents	13	0.68696	0.68696	0.68696	0.69565	0.68696	0.71304	0.77391	0.61739	0.70435	0.61739	0.63478	0.69565	0.65217	0.6	0.63478	0.70435	0.71304	0.64348	0.65217	0.68696	0.73043	0.62609	0.68696	0.67826	0.68696	0.73913	0.64348	0.68696	0.57391	0.55652	0.66087	0.67826	0.72174	0.66087	0.6087	0.69565	0.65217	0.66087	0.61739	0.67826	0.67826	0.71304	0.61739	0.65217	0.61739	0.64348	0.66957
ASD	Adolescents	14	0.72174	0.71304	0.72174	0.66957	0.69565	0.66957	0.71304	0.71304	0.75652	0.66957	0.69565	0.71304	0.73043	0.71304	0.73043	0.73043	0.67826	0.68696	0.66957	0.64348	0.78261	0.72174	0.73913	0.73913	0.69565	0.75652	0.69565	0.75652	0.74783	0.66087	0.73913	0.72174	0.83478	0.71304	0.73913	0.78261	0.67826	0.75652	0.73913	0.67826	0.6087	0.77391	0.61739	0.73913	0.76522	0.64348	0.63478
ASD	Adolescents	15	0.73043	0.68696	0.82609	0.7913	0.72174	0.71304	0.76522	0.74783	0.8	0.8087	0.81739	0.77391	0.75652	0.7913	0.73043	0.67826	0.72174	0.66957	0.71304	0.74783	0.78261	0.67826	0.65217	0.77391	0.66087	0.62609	0.73913	0.71304	0.73043	0.77391	0.68696	0.75652	0.76522	0.73043	0.74783	0.78261	0.68696	0.66957	0.73043	0.73913	0.68696	0.77391	0.77391	0.73043	0.8087	0.71304	0.69565
ASD	Adolescents	16	0.82609	0.75652	0.66957	0.75652	0.73913	0.7913	0.73913	0.78261	0.83478	0.73043	0.77391	0.78261	0.7913	0.68696	0.73913	0.76522	0.81739	0.66957	0.8087	0.72174	0.74783	0.74783	0.77391	0.81739	0.8	0.74783	0.75652	0.73913	0.75652	0.76522	0.72174	0.66957	0.83478	0.81739	0.70435	0.75652	0.83478	0.78261	0.8	0.75652	0.77391	0.76522	0.81739	0.77391	0.78261	0.73913	0.68696
ASD	Adolescents	17	0.7913	0.85217	0.78261	0.75652	0.7913	0.75652	0.76522	0.8	0.70435	0.76522	0.7913	0.73913	0.73043	0.8087	0.71304	0.74783	0.75652	0.77391	0.73043	0.75652	0.72174	0.72174	0.76522	0.8087	0.78261	0.76522	0.7913	0.75652	0.78261	0.68696	0.8	0.7913	0.75652	0.73043	0.78261	0.78261	0.71304	0.70435	0.74783	0.8087	0.72174	0.66087	0.77391	0.8087	0.77391	0.81739	0.72174
ASD	Adolescents	18	0.73043	0.74783	0.63478	0.65217	0.70435	0.58261	0.66087	0.62609	0.69565	0.63478	0.70435	0.8	0.67826	0.66087	0.64348	0.67826	0.66957	0.67826	0.66087	0.65217	0.69565	0.64348	0.65217	0.69565	0.71304	0.66087	0.69565	0.71304	0.71304	0.67826	0.73913	0.67826	0.7913	0.72174	0.65217	0.66957	0.66957	0.63478	0.71304	0.68696	0.71304	0.76522	0.73913	0.73043	0.68696	0.65217	0.77391
ASD	Adolescents	19	0.70435	0.77391	0.66957	0.74783	0.70435	0.71304	0.72174	0.70435	0.76522	0.75652	0.70435	0.72174	0.73043	0.73913	0.69565	0.67826	0.66957	0.75652	0.74783	0.73043	0.75652	0.63478	0.75652	0.66957	0.76522	0.71304	0.64348	0.71304	0.75652	0.73043	0.73043	0.71304	0.68696	0.71304	0.66087	0.72174	0.71304	0.65217	0.77391	0.77391	0.75652	0.74783	0.72174	0.71304	0.73913	0.72174	0.78261
ASD	Adolescents	20	0.77391	0.78261	0.74783	0.69565	0.72174	0.69565	0.69565	0.73913	0.71304	0.76522	0.72174	0.76522	0.74783	0.70435	0.7913	0.71304	0.76522	0.75652	0.75652	0.74783	0.70435	0.73913	0.71304	0.74783	0.71304	0.74783	0.72174	0.65217	0.72174	0.75652	0.83478	0.68696	0.67826	0.67826	0.68696	0.73913	0.75652	0.74783	0.7913	0.73043	0.76522	0.71304	0.7913	0.78261	0.76522	0.7913	0.73913
ASD	Adolescents	21	0.8087	0.73043	0.81739	0.77391	0.78261	0.72174	0.72174	0.75652	0.74783	0.69565	0.74783	0.75652	0.76522	0.72174	0.76522	0.76522	0.75652	0.8087	0.76522	0.77391	0.74783	0.8	0.82609	0.72174	0.7913	0.70435	0.77391	0.7913	0.76522	0.70435	0.78261	0.73913	0.73043	0.8	0.73913	0.8087	0.74783	0.78261	0.73913	0.82609	0.8	0.73043	0.8087	0.76522	0.75652	0.72174	0.73913
ASD	Adolescents	22	0.69565	0.7913	0.74783	0.8	0.83478	0.77391	0.81739	0.83478	0.8087	0.77391	0.73043	0.75652	0.7913	0.8	0.7913	0.73043	0.81739	0.8	0.74783	0.75652	0.78261	0.77391	0.7913	0.76522	0.8	0.8087	0.77391	0.82609	0.76522	0.69565	0.78261	0.75652	0.8	0.77391	0.76522	0.82609	0.85217	0.76522	0.83478	0.75652	0.69565	0.75652	0.78261	0.81739	0.75652	0.73043	0.76522
ASD	Adolescents	23	0.85217	0.76522	0.71304	0.76522	0.7913	0.72174	0.71304	0.81739	0.77391	0.83478	0.78261	0.8	0.77391	0.77391	0.77391	0.7913	0.77391	0.65217	0.76522	0.75652	0.7913	0.74783	0.8	0.8087	0.84348	0.67826	0.75652	0.82609	0.83478	0.8087	0.81739	0.7913	0.85217	0.77391	0.83478	0.82609	0.73913	0.81739	0.75652	0.83478	0.74783	0.75652	0.73043	0.75652	0.74783	0.72174	0.81739
ASD	Adolescents	24	0.73043	0.66087	0.68696	0.73043	0.68696	0.65217	0.71304	0.66087	0.71304	0.73913	0.67826	0.62609	0.74783	0.65217	0.6	0.70435	0.70435	0.77391	0.70435	0.62609	0.71304	0.72174	0.69565	0.73043	0.73913	0.6087	0.70435	0.78261	0.72174	0.75652	0.78261	0.69565	0.72174	0.70435	0.73043	0.73913	0.73913	0.75652	0.61739	0.73913	0.66957	0.72174	0.75652	0.61739	0.78261	0.77391	0.68696
ASD	Adolescents	25	0.71304	0.71304	0.73043	0.62609	0.7913	0.8	0.73913	0.72174	0.73913	0.82609	0.75652	0.71304	0.74783	0.75652	0.69565	0.78261	0.73043	0.73913	0.69565	0.71304	0.73913	0.71304	0.78261	0.75652	0.71304	0.73913	0.77391	0.77391	0.8087	0.76522	0.75652	0.77391	0.70435	0.70435	0.75652	0.76522	0.75652	0.73913	0.74783	0.72174	0.69565	0.70435	0.75652	0.72174	0.8	0.69565	0.72174
ASD	Adolescents	26	0.76522	0.76522	0.78261	0.73913	0.74783	0.78261	0.7913	0.73913	0.78261	0.76522	0.72174	0.7913	0.72174	0.8087	0.75652	0.76522	0.73913	0.78261	0.7913	0.63478	0.81739	0.81739	0.7913	0.72174	0.70435	0.73913	0.72174	0.74783	0.74783	0.69565	0.76522	0.77391	0.76522	0.78261	0.77391	0.76522	0.71304	0.77391	0.75652	0.75652	0.72174	0.77391	0.70435	0.71304	0.8	0.73043	0.73913
ASD	Adolescents	27	0.7913	0.7913	0.78261	0.71304	0.8	0.8087	0.75652	0.8087	0.8	0.82609	0.67826	0.72174	0.72174	0.74783	0.75652	0.77391	0.83478	0.77391	0.73913	0.71304	0.76522	0.77391	0.73043	0.75652	0.75652	0.67826	0.78261	0.7913	0.7913	0.75652	0.75652	0.72174	0.8	0.73913	0.8087	0.83478	0.77391	0.73043	0.78261	0.76522	0.83478	0.86087	0.78261	0.78261	0.8	0.76522	0.75652
ASD	Adolescents	28	0.75652	0.82609	0.7913	0.76522	0.7913	0.7913	0.73043	0.8087	0.78261	0.8087	0.78261	0.88696	0.7913	0.85217	0.8087	0.82609	0.82609	0.76522	0.71304	0.7913	0.77391	0.74783	0.76522	0.7913	0.78261	0.78261	0.8087	0.77391	0.78261	0.8087	0.7913	0.77391	0.72174	0.77391	0.74783	0.78261	0.8087	0.74783	0.76522	0.73913	0.82609	0.76522	0.8	0.77391	0.78261	0.8	0.78261
ASD	Adolescents	29	0.73043	0.74783	0.76522	0.76522	0.8087	0.8087	0.7913	0.77391	0.77391	0.81739	0.73043	0.77391	0.73043	0.86957	0.8	0.81739	0.74783	0.76522	0.71304	0.7913	0.72174	0.74783	0.81739	0.83478	0.82609	0.7913	0.72174	0.7913	0.78261	0.73043	0.84348	0.7913	0.75652	0.75652	0.73043	0.8	0.82609	0.8	0.78261	0.7913	0.8087	0.68696	0.73913	0.75652	0.72174	0.84348	0.78261
ASD	Adolescents	30	0.69565	0.70435	0.77391	0.74783	0.69565	0.64348	0.77391	0.70435	0.82609	0.8	0.73043	0.65217	0.78261	0.71304	0.67826	0.8	0.61739	0.69565	0.66957	0.72174	0.69565	0.69565	0.72174	0.68696	0.76522	0.71304	0.73043	0.70435	0.71304	0.73913	0.66957	0.69565	0.70435	0.69565	0.66087	0.73043	0.72174	0.62609	0.68696	0.72174	0.64348	0.71304	0.65217	0.71304	0.75652	0.71304	0.70435
ASD	Adolescents	31	0.7913	0.7913	0.73913	0.73043	0.72174	0.75652	0.7913	0.73913	0.73043	0.82609	0.73043	0.70435	0.8	0.68696	0.82609	0.74783	0.75652	0.73043	0.67826	0.81739	0.8	0.78261	0.70435	0.73043	0.76522	0.77391	0.73913	0.73913	0.73913	0.72174	0.7913	0.76522	0.76522	0.75652	0.75652	0.8087	0.70435	0.72174	0.82609	0.69565	0.73043	0.69565	0.77391	0.74783	0.73913	0.75652	0.75652
ASD	Adolescents	32	0.75652	0.8	0.74783	0.81739	0.76522	0.77391	0.78261	0.72174	0.77391	0.78261	0.75652	0.73913	0.77391	0.7913	0.77391	0.73913	0.8087	0.71304	0.75652	0.69565	0.75652	0.70435	0.69565	0.73913	0.72174	0.8	0.73043	0.74783	0.76522	0.7913	0.85217	0.69565	0.76522	0.76522	0.8	0.73913	0.74783	0.78261	0.78261	0.84348	0.73043	0.74783	0.77391	0.75652	0.69565	0.76522	0.78261
ASD	Adolescents	33	0.70435	0.61739	0.69565	0.65217	0.5913	0.70435	0.72174	0.69565	0.73913	0.62609	0.67826	0.66087	0.65217	0.66087	0.65217	0.66087	0.67826	0.6087	0.73913	0.67826	0.65217	0.74783	0.69565	0.67826	0.73913	0.64348	0.73043	0.66957	0.63478	0.70435	0.70435	0.64348	0.75652	0.66957	0.73913	0.66957	0.70435	0.63478	0.67826	0.74783	0.67826	0.61739	0.72174	0.67826	0.73043	0.69565	0.66957
ASD	Adolescents	34	0.73913	0.72174	0.74783	0.74783	0.75652	0.71304	0.78261	0.73043	0.74783	0.69565	0.75652	0.78261	0.73913	0.74783	0.66087	0.69565	0.73913	0.73913	0.74783	0.70435	0.77391	0.70435	0.75652	0.66957	0.68696	0.73043	0.73043	0.77391	0.70435	0.69565	0.74783	0.8	0.71304	0.78261	0.69565	0.73913	0.69565	0.76522	0.71304	0.8	0.75652	0.73043	0.68696	0.77391	0.75652	0.73913	0.66087
ASD	Adolescents	35	0.75652	0.75652	0.77391	0.76522	0.73913	0.75652	0.84348	0.69565	0.7913	0.75652	0.7913	0.77391	0.77391	0.8	0.8	0.7913	0.76522	0.71304	0.71304	0.71304	0.83478	0.68696	0.76522	0.75652	0.71304	0.71304	0.75652	0.81739	0.75652	0.67826	0.76522	0.73043	0.71304	0.71304	0.72174	0.74783	0.67826	0.69565	0.76522	0.72174	0.73913	0.71304	0.8	0.72174	0.77391	0.77391	0.74783
ASD	Adolescents	36	0.73043	0.72174	0.76522	0.8	0.77391	0.70435	0.7913	0.8087	0.8	0.8	0.78261	0.8087	0.76522	0.78261	0.8	0.77391	0.75652	0.72174	0.78261	0.76522	0.83478	0.75652	0.75652	0.78261	0.67826	0.7913	0.73043	0.78261	0.81739	0.82609	0.73043	0.75652	0.8	0.77391	0.78261	0.8	0.74783	0.76522	0.77391	0.7913	0.74783	0.74783	0.8	0.76522	0.8087	0.78261	0.8
ASD	Adolescents	37	0.71304	0.7913	0.63478	0.71304	0.66957	0.76522	0.74783	0.70435	0.72174	0.66087	0.67826	0.73913	0.73043	0.73043	0.68696	0.70435	0.61739	0.68696	0.66087	0.64348	0.66957	0.65217	0.71304	0.71304	0.70435	0.72174	0.69565	0.67826	0.73913	0.72174	0.70435	0.66957	0.73913	0.64348	0.61739	0.68696	0.62609	0.73913	0.69565	0.72174	0.64348	0.68696	0.62609	0.64348	0.69565	0.77391	0.66087
ASD	Adolescents	38	0.78261	0.69565	0.77391	0.74783	0.66087	0.66087	0.68696	0.67826	0.78261	0.76522	0.66957	0.77391	0.73913	0.71304	0.73913	0.7913	0.8	0.77391	0.75652	0.66957	0.73913	0.71304	0.77391	0.68696	0.72174	0.78261	0.72174	0.69565	0.69565	0.70435	0.74783	0.70435	0.69565	0.70435	0.70435	0.77391	0.77391	0.76522	0.67826	0.68696	0.76522	0.69565	0.70435	0.8	0.76522	0.73043	0.74783
ASD	Adolescents	39	0.8087	0.8	0.77391	0.71304	0.73913	0.73043	0.69565	0.78261	0.77391	0.76522	0.73043	0.74783	0.69565	0.67826	0.76522	0.76522	0.72174	0.68696	0.70435	0.76522	0.81739	0.8	0.73043	0.67826	0.73913	0.68696	0.76522	0.75652	0.8	0.78261	0.76522	0.69565	0.71304	0.71304	0.72174	0.7913	0.75652	0.73043	0.76522	0.78261	0.8	0.70435	0.69565	0.73043	0.74783	0.73913	0.73913
ASD	Adolescents	40	0.75652	0.77391	0.78261	0.74783	0.77391	0.83478	0.75652	0.74783	0.76522	0.73913	0.75652	0.73913	0.76522	0.8087	0.73913	0.68696	0.74783	0.72174	0.73913	0.78261	0.81739	0.77391	0.8	0.7913	0.75652	0.73913	0.73913	0.73913	0.76522	0.81739	0.82609	0.72174	0.76522	0.7913	0.8087	0.72174	0.78261	0.7913	0.8	0.77391	0.77391	0.68696	0.76522	0.76522	0.69565	0.70435	0.7913
ASD	Adolescents	41	0.7913	0.77391	0.76522	0.8	0.72174	0.81739	0.85217	0.7913	0.73913	0.8087	0.8087	0.81739	0.73913	0.82609	0.73043	0.74783	0.75652	0.83478	0.74783	0.73913	0.78261	0.74783	0.86087	0.76522	0.74783	0.8087	0.84348	0.8087	0.73913	0.74783	0.77391	0.77391	0.76522	0.8	0.72174	0.75652	0.86087	0.71304	0.81739	0.83478	0.8087	0.75652	0.78261	0.78261	0.7913	0.77391	0.73043
ASD	Adolescents	42	0.66087	0.69565	0.63478	0.66957	0.64348	0.75652	0.67826	0.66957	0.72174	0.73043	0.68696	0.69565	0.73913	0.70435	0.67826	0.62609	0.66957	0.68696	0.66957	0.73043	0.75652	0.72174	0.69565	0.71304	0.73043	0.63478	0.69565	0.69565	0.76522	0.66957	0.72174	0.8	0.66087	0.66957	0.68696	0.70435	0.69565	0.69565	0.67826	0.66957	0.66087	0.68696	0.61739	0.62609	0.68696	0.72174	0.65217
ASD	Adolescents	43	0.68696	0.6087	0.64348	0.62609	0.66087	0.6	0.6087	0.55652	0.70435	0.54783	0.6	0.58261	0.6087	0.6087	0.69565	0.63478	0.64348	0.66087	0.58261	0.65217	0.64348	0.66957	0.61739	0.61739	0.61739	0.68696	0.69565	0.68696	0.66957	0.6087	0.63478	0.6	0.66957	0.57391	0.53043	0.52174	0.5913	0.55652	0.5913	0.66087	0.57391	0.58261	0.6	0.66087	0.66957	0.62609	0.6
ASD	Adolescents	44	0.68696	0.67826	0.67826	0.71304	0.63478	0.73043	0.65217	0.64348	0.72174	0.68696	0.66087	0.66087	0.64348	0.66087	0.66957	0.74783	0.62609	0.66087	0.73913	0.58261	0.58261	0.67826	0.70435	0.67826	0.66957	0.84348	0.71304	0.58261	0.66957	0.6	0.68696	0.68696	0.70435	0.68696	0.62609	0.75652	0.68696	0.69565	0.69565	0.72174	0.71304	0.63478	0.61739	0.73913	0.64348	0.67826	0.66087
ASD	Adolescents	45	0.62609	0.64348	0.65217	0.5913	0.56522	0.57391	0.63478	0.57391	0.6087	0.64348	0.62609	0.56522	0.61739	0.6087	0.6	0.53913	0.58261	0.61739	0.61739	0.64348	0.66087	0.6087	0.58261	0.6	0.55652	0.67826	0.62609	0.54783	0.70435	0.54783	0.61739	0.61739	0.6	0.6087	0.62609	0.62609	0.6087	0.61739	0.55652	0.64348	0.62609	0.65217	0.6	0.61739	0.68696	0.55652	0.58261
ASD	Adolescents	46	0.47826	0.6	0.47826	0.53043	0.47826	0.6087	0.43478	0.54783	0.51304	0.52174	0.46957	0.45217	0.50435	0.52174	0.56522	0.46087	0.54783	0.46087	0.48696	0.45217	0.52174	0.54783	0.53913	0.46087	0.44348	0.55652	0.56522	0.52174	0.49565	0.49565	0.54783	0.41739	0.55652	0.52174	0.48696	0.50435	0.46957	0.48696	0.6087	0.49565	0.56522	0.45217	0.52174	0.51304	0.53043	0.5913	0.49565
ASD	Adolescents	47	0.49565	0.41739	0.42609	0.44348	0.45217	0.46957	0.48696	0.3913	0.53913	0.54783	0.46087	0.43478	0.48696	0.45217	0.47826	0.51304	0.42609	0.44348	0.45217	0.51304	0.46957	0.46087	0.46957	0.53043	0.4	0.45217	0.47826	0.44348	0.47826	0.48696	0.42609	0.42609	0.52174	0.43478	0.44348	0.35652	0.48696	0.4087	0.48696	0.44348	0.44348	0.41739	0.47826	0.46957	0.53913	0.46087	0.42609
ASD	Adolescents	48	0.51304	0.58261	0.47826	0.5913	0.5913	0.50435	0.48696	0.46957	0.5913	0.6087	0.61739	0.53913	0.56522	0.48696	0.45217	0.6087	0.47826	0.49565	0.46957	0.50435	0.51304	0.52174	0.49565	0.57391	0.51304	0.51304	0.50435	0.50435	0.58261	0.48696	0.53043	0.49565	0.52174	0.51304	0.57391	0.49565	0.53043	0.47826	0.55652	0.46087	0.57391	0.51304	0.53913	0.42609	0.54783	0.50435	0.54783
ASD	Adolescents	49	0.50435	0.48696	0.44348	0.57391	0.46087	0.50435	0.48696	0.3913	0.42609	0.47826	0.49565	0.4087	0.46957	0.52174	0.46957	0.48696	0.52174	0.51304	0.44348	0.46957	0.46087	0.46957	0.45217	0.44348	0.43478	0.4087	0.43478	0.53043	0.4087	0.48696	0.46957	0.46087	0.52174	0.44348	0.46087	0.43478	0.42609	0.43478	0.44348	0.4	0.44348	0.45217	0.46957	0.42609	0.53043	0.48696	0.44348
ASD	Adolescents	50	0.50435	0.43478	0.43478	0.43478	0.36522	0.46957	0.50435	0.36522	0.47826	0.36522	0.46957	0.46087	0.3913	0.45217	0.47826	0.43478	0.33043	0.33043	0.36522	0.52174	0.4	0.43478	0.3913	0.49565	0.46087	0.45217	0.46957	0.46957	0.41739	0.42609	0.43478	0.47826	0.4	0.4	0.31304	0.3913	0.3913	0.41739	0.42609	0.4	0.45217	0.44348	0.42609	0.33913	0.43478	0.38261	0.46957
ASD	Adolescents	51	0.35652	0.34783	0.3913	0.4	0.44348	0.35652	0.36522	0.3913	0.38261	0.36522	0.48696	0.37391	0.35652	0.46087	0.35652	0.4	0.4087	0.4087	0.37391	0.37391	0.33913	0.38261	0.45217	0.44348	0.37391	0.4	0.46957	0.3913	0.45217	0.4087	0.42609	0.37391	0.43478	0.36522	0.37391	0.33043	0.4	0.3913	0.3913	0.35652	0.38261	0.35652	0.36522	0.4	0.38261	0.35652	0.43478
ASD	Adolescents	52	0.28696	0.29565	0.31304	0.37391	0.38261	0.38261	0.38261	0.29565	0.30435	0.35652	0.37391	0.43478	0.38261	0.32174	0.37391	0.38261	0.38261	0.33913	0.36522	0.44348	0.38261	0.34783	0.33913	0.33043	0.41739	0.32174	0.41739	0.33043	0.31304	0.37391	0.41739	0.30435	0.35652	0.26087	0.38261	0.24348	0.30435	0.37391	0.41739	0.38261	0.4087	0.31304	0.4	0.34783	0.38261	0.34783	0.36522
ASD	Adolescents	53	0.38261	0.35652	0.3913	0.37391	0.30435	0.38261	0.36522	0.37391	0.30435	0.31304	0.33913	0.3913	0.33043	0.32174	0.33043	0.37391	0.37391	0.37391	0.29565	0.37391	0.37391	0.33913	0.29565	0.37391	0.32174	0.37391	0.31304	0.34783	0.38261	0.38261	0.3913	0.38261	0.3913	0.35652	0.4	0.23478	0.31304	0.31304	0.33043	0.33913	0.33043	0.33043	0.33043	0.27826	0.34783	0.45217	0.33043
ASD	Adolescents	54	0.41739	0.47826	0.37391	0.36522	0.35652	0.49565	0.4	0.4087	0.38261	0.50435	0.43478	0.46087	0.3913	0.45217	0.47826	0.41739	0.4087	0.4	0.48696	0.43478	0.37391	0.37391	0.4	0.46957	0.35652	0.50435	0.43478	0.4087	0.45217	0.42609	0.52174	0.46957	0.51304	0.48696	0.41739	0.43478	0.48696	0.43478	0.42609	0.41739	0.41739	0.49565	0.52174	0.4087	0.42609	0.46957	0.35652
ASD	Adolescents	55	0.38261	0.35652	0.38261	0.42609	0.32174	0.37391	0.43478	0.35652	0.33913	0.4087	0.36522	0.44348	0.34783	0.4	0.33043	0.32174	0.41739	0.29565	0.36522	0.37391	0.4	0.37391	0.48696	0.43478	0.37391	0.33913	0.37391	0.33913	0.38261	0.35652	0.37391	0.31304	0.36522	0.4	0.4	0.34783	0.38261	0.33913	0.41739	0.4	0.35652	0.26957	0.4	0.3913	0.45217	0.35652	0.41739
ASD	Adolescents	56	0.36522	0.36522	0.33913	0.31304	0.4	0.29565	0.34783	0.42609	0.37391	0.31304	0.34783	0.34783	0.34783	0.3913	0.31304	0.37391	0.30435	0.4087	0.27826	0.36522	0.36522	0.32174	0.35652	0.43478	0.30435	0.34783	0.34783	0.4087	0.33043	0.42609	0.33043	0.35652	0.33913	0.36522	0.36522	0.37391	0.33043	0.27826	0.38261	0.44348	0.36522	0.35652	0.4087	0.38261	0.35652	0.33913	0.37391
ASD	Adolescents	57	0.41739	0.30435	0.36522	0.31304	0.33043	0.28696	0.24348	0.32174	0.36522	0.30435	0.30435	0.24348	0.32174	0.28696	0.4	0.33913	0.35652	0.30435	0.30435	0.35652	0.4	0.36522	0.32174	0.3913	0.3913	0.33043	0.34783	0.31304	0.32174	0.31304	0.37391	0.26087	0.38261	0.30435	0.32174	0.29565	0.41739	0.32174	0.37391	0.3913	0.30435	0.37391	0.4	0.35652	0.32174	0.30435	0.33913
ASD	Adolescents	58	0.43478	0.48696	0.3913	0.4087	0.44348	0.35652	0.37391	0.38261	0.34783	0.4	0.45217	0.4	0.49565	0.32174	0.49565	0.4	0.34783	0.45217	0.3913	0.45217	0.44348	0.46087	0.38261	0.43478	0.4	0.46957	0.44348	0.48696	0.4	0.31304	0.46087	0.31304	0.46087	0.45217	0.4087	0.4	0.48696	0.34783	0.43478	0.41739	0.44348	0.44348	0.3913	0.4087	0.43478	0.4	0.46087
ASD	Adolescents	59	0.42609	0.33913	0.36522	0.3913	0.4	0.43478	0.45217	0.46087	0.37391	0.37391	0.37391	0.37391	0.4087	0.33043	0.32174	0.3913	0.37391	0.4	0.41739	0.35652	0.4087	0.31304	0.33043	0.41739	0.3913	0.34783	0.29565	0.4	0.37391	0.33913	0.31304	0.35652	0.42609	0.4087	0.3913	0.42609	0.4	0.3913	0.36522	0.43478	0.46087	0.33043	0.38261	0.3913	0.32174	0.37391	0.38261
ASD	Adolescents	60	0.29565	0.27826	0.34783	0.4087	0.36522	0.29565	0.30435	0.41739	0.33913	0.3913	0.28696	0.3913	0.34783	0.33043	0.45217	0.30435	0.37391	0.30435	0.24348	0.38261	0.33043	0.31304	0.34783	0.30435	0.32174	0.34783	0.36522	0.25217	0.34783	0.26087	0.33043	0.32174	0.38261	0.26087	0.42609	0.38261	0.38261	0.29565	0.38261	0.32174	0.35652	0.22609	0.38261	0.30435	0.4087	0.29565	0.36522
ASD	Adolescents	61	0.35652	0.36522	0.33043	0.3913	0.31304	0.35652	0.36522	0.30435	0.36522	0.27826	0.38261	0.35652	0.33913	0.33043	0.36522	0.33913	0.28696	0.35652	0.33913	0.30435	0.34783	0.34783	0.34783	0.35652	0.34783	0.35652	0.29565	0.33043	0.31304	0.32174	0.38261	0.26957	0.35652	0.32174	0.35652	0.31304	0.34783	0.35652	0.26957	0.26957	0.30435	0.30435	0.30435	0.33913	0.35652	0.29565	0.29565
ASD	Adolescents	62	0.33913	0.32174	0.35652	0.33913	0.33043	0.29565	0.29565	0.31304	0.30435	0.29565	0.34783	0.28696	0.31304	0.4087	0.31304	0.38261	0.29565	0.37391	0.31304	0.35652	0.33043	0.31304	0.34783	0.33913	0.38261	0.29565	0.28696	0.36522	0.27826	0.37391	0.31304	0.27826	0.28696	0.32174	0.26087	0.30435	0.25217	0.36522	0.27826	0.28696	0.33913	0.37391	0.33913	0.35652	0.31304	0.28696	0.28696
ASD	Adolescents	63	0.26957	0.28696	0.27826	0.31304	0.27826	0.2	0.28696	0.29565	0.26087	0.33043	0.34783	0.34783	0.27826	0.26957	0.30435	0.32174	0.30435	0.22609	0.35652	0.33043	0.25217	0.24348	0.25217	0.26957	0.28696	0.3913	0.33043	0.26087	0.33913	0.33913	0.29565	0.35652	0.32174	0.24348	0.30435	0.26957	0.26957	0.35652	0.32174	0.31304	0.30435	0.36522	0.28696	0.28696	0.30435	0.23478	0.23478
ASD	Adolescents	64	0.25217	0.25217	0.37391	0.32174	0.26957	0.31304	0.23478	0.29565	0.29565	0.22609	0.35652	0.33913	0.32174	0.31304	0.26957	0.26087	0.26087	0.23478	0.33043	0.30435	0.27826	0.34783	0.26957	0.25217	0.26957	0.29565	0.23478	0.26087	0.23478	0.25217	0.32174	0.23478	0.29565	0.33043	0.33043	0.22609	0.30435	0.30435	0.38261	0.33913	0.28696	0.25217	0.29565	0.32174	0.30435	0.29565	0.31304
ASD	Adolescents	65	0.37391	0.42609	0.4087	0.38261	0.36522	0.34783	0.33913	0.41739	0.31304	0.37391	0.41739	0.37391	0.4087	0.34783	0.33913	0.33913	0.37391	0.37391	0.37391	0.37391	0.43478	0.4087	0.43478	0.35652	0.45217	0.44348	0.37391	0.34783	0.26087	0.3913	0.31304	0.37391	0.45217	0.41739	0.33913	0.4	0.4087	0.35652	0.41739	0.3913	0.37391	0.34783	0.33043	0.37391	0.35652	0.3913	0.35652
ASD	Adolescents	66	0.34783	0.35652	0.26087	0.29565	0.33043	0.32174	0.31304	0.41739	0.38261	0.33043	0.38261	0.36522	0.4	0.35652	0.34783	0.31304	0.31304	0.37391	0.28696	0.30435	0.33913	0.46087	0.34783	0.35652	0.33913	0.43478	0.37391	0.44348	0.41739	0.32174	0.33043	0.43478	0.38261	0.34783	0.31304	0.26957	0.31304	0.35652	0.34783	0.29565	0.33043	0.32174	0.33913	0.32174	0.4	0.41739	0.34783
ASD	Adolescents	67	0.30435	0.33043	0.33913	0.30435	0.4087	0.33043	0.28696	0.37391	0.27826	0.31304	0.32174	0.35652	0.32174	0.26087	0.27826	0.27826	0.33043	0.32174	0.33913	0.36522	0.26957	0.33913	0.25217	0.33913	0.31304	0.26957	0.30435	0.33043	0.37391	0.31304	0.33913	0.35652	0.30435	0.33913	0.37391	0.28696	0.37391	0.36522	0.26957	0.29565	0.31304	0.32174	0.30435	0.32174	0.34783	0.28696	0.32174
ASD	Adolescents	68	0.28696	0.26957	0.32174	0.33043	0.34783	0.1913	0.22609	0.26957	0.27826	0.28696	0.28696	0.33913	0.37391	0.21739	0.26957	0.29565	0.29565	0.33043	0.33913	0.32174	0.29565	0.21739	0.33043	0.31304	0.22609	0.32174	0.31304	0.36522	0.27826	0.32174	0.33043	0.2087	0.28696	0.27826	0.32174	0.31304	0.29565	0.28696	0.24348	0.30435	0.32174	0.31304	0.4087	0.27826	0.35652	0.4	0.33043
ASD	Adolescents	69	0.33913	0.45217	0.43478	0.3913	0.38261	0.42609	0.4087	0.4087	0.33043	0.41739	0.46087	0.45217	0.4087	0.3913	0.47826	0.42609	0.26957	0.35652	0.4087	0.35652	0.4	0.35652	0.4087	0.36522	0.45217	0.41739	0.36522	0.36522	0.43478	0.35652	0.3913	0.41739	0.37391	0.4087	0.46957	0.38261	0.36522	0.43478	0.41739	0.4087	0.41739	0.46087	0.36522	0.38261	0.41739	0.35652	0.42609
ASD	Adolescents	70	0.34783	0.4	0.33043	0.38261	0.44348	0.31304	0.42609	0.35652	0.29565	0.32174	0.41739	0.34783	0.3913	0.35652	0.31304	0.29565	0.33913	0.29565	0.37391	0.35652	0.34783	0.33043	0.4	0.31304	0.35652	0.33913	0.33913	0.29565	0.36522	0.32174	0.4	0.29565	0.36522	0.33913	0.33913	0.31304	0.37391	0.34783	0.3913	0.37391	0.38261	0.25217	0.38261	0.30435	0.35652	0.30435	0.34783
ASD	Adolescents	71	0.26957	0.30435	0.34783	0.31304	0.33043	0.31304	0.30435	0.4	0.29565	0.31304	0.4	0.33913	0.32174	0.35652	0.43478	0.35652	0.33913	0.32174	0.28696	0.31304	0.33913	0.26087	0.32174	0.31304	0.30435	0.37391	0.26957	0.32174	0.25217	0.34783	0.34783	0.31304	0.34783	0.33913	0.21739	0.34783	0.35652	0.31304	0.33043	0.26957	0.33043	0.28696	0.29565	0.32174	0.33913	0.33043	0.22609
ASD	Adolescents	72	0.35652	0.29565	0.33913	0.36522	0.33043	0.25217	0.28696	0.32174	0.26957	0.3913	0.36522	0.3913	0.31304	0.32174	0.33043	0.37391	0.30435	0.30435	0.30435	0.30435	0.34783	0.36522	0.30435	0.30435	0.36522	0.31304	0.26957	0.3913	0.38261	0.27826	0.27826	0.25217	0.26087	0.31304	0.26957	0.33913	0.27826	0.27826	0.36522	0.3913	0.34783	0.34783	0.30435	0.33913	0.35652	0.33913	0.29565
ASD	Adolescents	73	0.4087	0.4	0.36522	0.33043	0.30435	0.36522	0.36522	0.38261	0.35652	0.42609	0.4087	0.38261	0.46087	0.36522	0.38261	0.43478	0.38261	0.38261	0.35652	0.4087	0.37391	0.4	0.41739	0.34783	0.42609	0.38261	0.33913	0.35652	0.41739	0.34783	0.36522	0.37391	0.36522	0.33913	0.3913	0.36522	0.35652	0.41739	0.4	0.26957	0.4087	0.36522	0.53043	0.3913	0.33043	0.3913	0.38261
ASD	Adolescents	74	0.32174	0.33043	0.4	0.33913	0.4	0.30435	0.33913	0.3913	0.29565	0.30435	0.42609	0.3913	0.37391	0.3913	0.34783	0.31304	0.33913	0.38261	0.43478	0.33913	0.33913	0.4	0.28696	0.33043	0.32174	0.38261	0.38261	0.38261	0.38261	0.37391	0.36522	0.32174	0.37391	0.26087	0.38261	0.33043	0.33043	0.32174	0.42609	0.33913	0.26957	0.26957	0.41739	0.32174	0.37391	0.36522	0.41739
ASD	Adolescents	75	0.37391	0.32174	0.4087	0.32174	0.33043	0.32174	0.29565	0.3913	0.28696	0.31304	0.35652	0.32174	0.38261	0.33043	0.3913	0.34783	0.38261	0.29565	0.4	0.30435	0.31304	0.24348	0.4087	0.26087	0.28696	0.36522	0.31304	0.29565	0.37391	0.33043	0.29565	0.34783	0.33043	0.30435	0.34783	0.38261	0.28696	0.33043	0.34783	0.34783	0.33043	0.33043	0.34783	0.34783	0.33913	0.33043	0.31304
ASD	Adolescents	76	0.30435	0.33913	0.30435	0.29565	0.33043	0.33043	0.31304	0.35652	0.31304	0.26957	0.31304	0.29565	0.34783	0.33913	0.30435	0.31304	0.24348	0.30435	0.32174	0.32174	0.37391	0.35652	0.33913	0.32174	0.31304	0.33913	0.35652	0.34783	0.36522	0.29565	0.32174	0.29565	0.26957	0.33043	0.23478	0.27826	0.36522	0.26957	0.33043	0.38261	0.38261	0.35652	0.29565	0.27826	0.37391	0.26957	0.3913
ASD	Adolescents	77	0.27826	0.27826	0.30435	0.28696	0.32174	0.26087	0.22609	0.26957	0.30435	0.29565	0.26957	0.36522	0.26957	0.26087	0.34783	0.29565	0.37391	0.26957	0.26087	0.30435	0.27826	0.28696	0.31304	0.37391	0.37391	0.24348	0.26957	0.24348	0.29565	0.3913	0.38261	0.28696	0.35652	0.33043	0.30435	0.24348	0.27826	0.28696	0.27826	0.30435	0.32174	0.30435	0.30435	0.26087	0.26957	0.32174	0.2087
ASD	Adolescents	78	0.37391	0.36522	0.33043	0.34783	0.28696	0.36522	0.42609	0.4	0.38261	0.3913	0.43478	0.4087	0.36522	0.36522	0.3913	0.35652	0.46957	0.3913	0.45217	0.30435	0.42609	0.4087	0.34783	0.38261	0.37391	0.31304	0.34783	0.34783	0.44348	0.42609	0.34783	0.37391	0.4087	0.44348	0.36522	0.37391	0.44348	0.30435	0.30435	0.41739	0.38261	0.3913	0.46087	0.36522	0.4	0.36522	0.30435
ASD	Adolescents	79	0.34783	0.33913	0.3913	0.33913	0.34783	0.35652	0.37391	0.42609	0.30435	0.31304	0.36522	0.33913	0.34783	0.29565	0.4087	0.33913	0.30435	0.33043	0.33043	0.26957	0.30435	0.36522	0.34783	0.30435	0.36522	0.29565	0.37391	0.32174	0.36522	0.32174	0.36522	0.37391	0.31304	0.3913	0.33043	0.33913	0.3913	0.33913	0.33913	0.37391	0.37391	0.32174	0.33043	0.41739	0.26087	0.28696	0.36522
ASD	Adolescents	80	0.31304	0.41739	0.30435	0.33043	0.35652	0.33913	0.27826	0.34783	0.37391	0.30435	0.30435	0.33043	0.26957	0.29565	0.35652	0.34783	0.30435	0.32174	0.34783	0.4	0.28696	0.23478	0.29565	0.30435	0.27826	0.3913	0.33913	0.33043	0.31304	0.25217	0.28696	0.34783	0.26087	0.32174	0.34783	0.29565	0.33043	0.37391	0.33043	0.25217	0.32174	0.30435	0.31304	0.36522	0.33043	0.31304	0.30435
ASD	Adults	1	0.52381	0.6746	0.50794	0.55556	0.57143	0.50794	0.57143	0.53968	0.44444	0.53175	0.57937	0.5873	0.48413	0.53968	0.59524	0.48413	0.53968	0.50794	0.46825	0.57143	0.54762	0.52381	0.46825	0.48413	0.56349	0.47619	0.53175	0.50794	0.60317	0.5	0.52381	0.50794	0.49206	0.57937	0.53968	0.46032	0.57937	0.55556	0.59524	0.53175	0.5873	0.50794	0.52381	0.53968	0.57143	0.4127	0.52381
ASD	Adults	2	0.7381	0.77778	0.75397	0.81746	0.69841	0.71429	0.69048	0.74603	0.71429	0.83333	0.75397	0.84127	0.74603	0.78571	0.73016	0.76984	0.7619	0.78571	0.66667	0.7619	0.6746	0.75397	0.76984	0.79365	0.74603	0.69841	0.76984	0.7381	0.69841	0.7619	0.68254	0.7381	0.80159	0.69841	0.80159	0.80159	0.69841	0.72222	0.7381	0.70635	0.79365	0.7619	0.7381	0.77778	0.74603	0.7619	0.80952
ASD	Adults	3	0.80159	0.79365	0.74603	0.71429	0.8254	0.74603	0.84127	0.80952	0.77778	0.79365	0.77778	0.80952	0.80159	0.77778	0.80159	0.80159	0.79365	0.79365	0.79365	0.7619	0.77778	0.65873	0.76984	0.78571	0.74603	0.73016	0.79365	0.77778	0.74603	0.81746	0.73016	0.79365	0.84921	0.79365	0.7619	0.76984	0.73016	0.7619	0.73016	0.77778	0.77778	0.76984	0.84127	0.77778	0.76984	0.78571	0.80952
ASD	Adults	4	0.53175	0.5873	0.4127	0.46825	0.46825	0.57937	0.54762	0.46032	0.56349	0.52381	0.52381	0.54762	0.51587	0.46825	0.51587	0.43651	0.60317	0.53968	0.47619	0.40476	0.49206	0.50794	0.43651	0.54762	0.45238	0.47619	0.53175	0.46032	0.53968	0.53968	0.49206	0.49206	0.48413	0.53175	0.50794	0.53968	0.5	0.57937	0.47619	0.59524	0.53968	0.55556	0.56349	0.5	0.53968	0.53175	0.55556
ASD	Adults	5	0.65079	0.72222	0.74603	0.7619	0.75397	0.74603	0.66667	0.73016	0.6746	0.79365	0.65873	0.6746	0.74603	0.70635	0.73016	0.66667	0.69841	0.76984	0.70635	0.7381	0.64286	0.62698	0.69841	0.66667	0.69048	0.6746	0.70635	0.72222	0.65079	0.78571	0.68254	0.76984	0.64286	0.73016	0.68254	0.7381	0.76984	0.72222	0.70635	0.69841	0.68254	0.71429	0.72222	0.78571	0.7619	0.62698	0.7381
ASD	Adults	6	0.78571	0.83333	0.77778	0.8254	0.79365	0.7619	0.75397	0.79365	0.70635	0.73016	0.78571	0.81746	0.79365	0.80952	0.73016	0.84127	0.79365	0.83333	0.74603	0.7619	0.78571	0.80952	0.78571	0.79365	0.83333	0.77778	0.80159	0.78571	0.75397	0.80159	0.7619	0.81746	0.81746	0.77778	0.8254	0.75397	0.72222	0.77778	0.77778	0.80159	0.77778	0.78571	0.79365	0.78571	0.79365	0.76984	0.71429
ASD	Adults	7	0.81746	0.77778	0.83333	0.84921	0.84921	0.80159	0.78571	0.80159	0.87302	0.80952	0.87302	0.81746	0.85714	0.84127	0.80952	0.79365	0.84127	0.85714	0.7619	0.83333	0.80159	0.80952	0.85714	0.79365	0.80952	0.76984	0.8254	0.80159	0.86508	0.83333	0.80159	0.85714	0.76984	0.84127	0.81746	0.8254	0.80952	0.73016	0.85714	0.81746	0.81746	0.80952	0.79365	0.8254	0.80952	0.7381	0.85714
ASD	Adults	8	0.70635	0.71429	0.63492	0.59524	0.61905	0.61905	0.62698	0.68254	0.68254	0.68254	0.68254	0.6746	0.69048	0.69048	0.69841	0.65873	0.76984	0.69048	0.62698	0.65873	0.6746	0.71429	0.66667	0.69048	0.7381	0.6746	0.68254	0.66667	0.66667	0.70635	0.61905	0.72222	0.66667	0.65873	0.7381	0.65873	0.66667	0.69048	0.64286	0.70635	0.62698	0.76984	0.78571	0.65873	0.65873	0.6746	0.72222
ASD	Adults	9	0.71429	0.77778	0.78571	0.78571	0.69841	0.7381	0.74603	0.78571	0.74603	0.84127	0.78571	0.76984	0.7381	0.76984	0.74603	0.75397	0.80159	0.73016	0.72222	0.80952	0.76984	0.8254	0.7619	0.7619	0.7619	0.77778	0.77778	0.71429	0.77778	0.75397	0.77778	0.77778	0.75397	0.80159	0.76984	0.78571	0.79365	0.75397	0.7619	0.70635	0.79365	0.73016	0.76984	0.69841	0.76984	0.79365	0.70635
ASD	Adults	10	0.84127	0.7619	0.8254	0.83333	0.78571	0.8254	0.8254	0.77778	0.83333	0.8254	0.80159	0.80952	0.83333	0.76984	0.84921	0.83333	0.81746	0.85714	0.81746	0.76984	0.80159	0.84921	0.76984	0.75397	0.7619	0.80159	0.8254	0.8254	0.84127	0.84127	0.80159	0.77778	0.84921	0.80159	0.79365	0.77778	0.80159	0.84921	0.80952	0.78571	0.81746	0.84921	0.80159	0.80952	0.86508	0.83333	0.81746
ASD	Adults	11	0.85714	0.80952	0.79365	0.79365	0.81746	0.86508	0.80952	0.80952	0.83333	0.8254	0.81746	0.8254	0.83333	0.8254	0.78571	0.8254	0.85714	0.80952	0.84127	0.84127	0.79365	0.86508	0.80159	0.81746	0.85714	0.92063	0.89683	0.80952	0.83333	0.8254	0.85714	0.83333	0.85714	0.81746	0.8254	0.80952	0.79365	0.84127	0.85714	0.84127	0.86508	0.80952	0.84921	0.83333	0.80159	0.80159	0.8254
ASD	Adults	12	0.84921	0.87302	0.85714	0.83333	0.84127	0.88095	0.88095	0.84127	0.83333	0.85714	0.85714	0.87302	0.83333	0.77778	0.87302	0.84127	0.80952	0.84127	0.80159	0.85714	0.83333	0.83333	0.80952	0.83333	0.86508	0.84127	0.86508	0.89683	0.77778	0.88889	0.80159	0.77778	0.81746	0.85714	0.81746	0.89683	0.83333	0.86508	0.87302	0.78571	0.84921	0.86508	0.84127	0.84921	0.84921	0.84127	0.80159
ASD	Adults	13	0.72222	0.7381	0.73016	0.71429	0.7381	0.66667	0.73016	0.70635	0.75397	0.73016	0.70635	0.74603	0.6746	0.69841	0.70635	0.70635	0.64286	0.6746	0.77778	0.72222	0.70635	0.69841	0.7381	0.76984	0.73016	0.73016	0.69048	0.71429	0.64286	0.66667	0.77778	0.73016	0.75397	0.68254	0.71429	0.7619	0.7381	0.77778	0.69841	0.69048	0.7381	0.74603	0.76984	0.70635	0.74603	0.70635	0.72222
ASD	Adults	14	0.75397	0.71429	0.7619	0.7381	0.80952	0.78571	0.80159	0.7381	0.8254	0.81746	0.74603	0.81746	0.75397	0.84127	0.80952	0.79365	0.78571	0.74603	0.7381	0.84921	0.78571	0.78571	0.76984	0.74603	0.76984	0.76984	0.75397	0.77778	0.76984	0.84127	0.77778	0.7381	0.80159	0.76984	0.84127	0.78571	0.78571	0.77778	0.76984	0.8254	0.74603	0.73016	0.80159	0.7619	0.76984	0.7381	0.77778
ASD	Adults	15	0.79365	0.79365	0.85714	0.84127	0.83333	0.80159	0.79365	0.83333	0.83333	0.81746	0.77778	0.86508	0.81746	0.84127	0.83333	0.84127	0.78571	0.83333	0.80952	0.84921	0.77778	0.81746	0.81746	0.87302	0.80952	0.76984	0.85714	0.77778	0.78571	0.81746	0.7619	0.76984	0.80952	0.80952	0.76984	0.84127	0.84127	0.79365	0.80952	0.77778	0.80159	0.80159	0.83333	0.80159	0.76984	0.81746	0.84127
ASD	Adults	16	0.8254	0.81746	0.86508	0.88095	0.81746	0.78571	0.84127	0.77778	0.88889	0.84921	0.84127	0.92063	0.8254	0.85714	0.8254	0.86508	0.83333	0.85714	0.86508	0.84921	0.87302	0.8254	0.83333	0.83333	0.80952	0.81746	0.87302	0.8254	0.86508	0.84127	0.83333	0.84127	0.84127	0.80952	0.86508	0.84127	0.85714	0.80159	0.8254	0.83333	0.87302	0.84127	0.84127	0.86508	0.8254	0.83333	0.84127
ASD	Adults	17	0.80952	0.87302	0.84921	0.84921	0.80159	0.86508	0.89683	0.83333	0.8254	0.83333	0.88095	0.90476	0.90476	0.81746	0.83333	0.83333	0.84921	0.85714	0.83333	0.86508	0.84127	0.79365	0.86508	0.84127	0.85714	0.84127	0.8254	0.87302	0.87302	0.87302	0.81746	0.9127	0.89683	0.77778	0.88889	0.84127	0.84127	0.8254	0.9127	0.85714	0.84127	0.80952	0.84127	0.83333	0.84127	0.88095	0.8254
ASD	Adults	18	0.73016	0.71429	0.74603	0.77778	0.72222	0.74603	0.7381	0.79365	0.70635	0.75397	0.7381	0.6746	0.73016	0.76984	0.76984	0.69841	0.64286	0.7619	0.73016	0.69841	0.70635	0.74603	0.76984	0.77778	0.66667	0.70635	0.73016	0.77778	0.73016	0.76984	0.73016	0.73016	0.74603	0.73016	0.76984	0.7381	0.7619	0.66667	0.74603	0.75397	0.72222	0.71429	0.74603	0.71429	0.7381	0.7619	0.73016
ASD	Adults	19	0.81746	0.76984	0.8254	0.80159	0.80952	0.73016	0.77778	0.80159	0.85714	0.7619	0.79365	0.79365	0.84127	0.79365	0.7619	0.69841	0.77778	0.80159	0.81746	0.78571	0.78571	0.76984	0.8254	0.78571	0.81746	0.80159	0.73016	0.75397	0.81746	0.77778	0.72222	0.79365	0.80159	0.83333	0.7381	0.77778	0.83333	0.77778	0.8254	0.80952	0.81746	0.80952	0.8254	0.80952	0.79365	0.81746	0.77778
ASD	Adults	20	0.79365	0.85714	0.84127	0.83333	0.84127	0.80952	0.86508	0.81746	0.8254	0.8254	0.81746	0.84127	0.88095	0.80952	0.78571	0.84921	0.85714	0.78571	0.80952	0.8254	0.83333	0.81746	0.88095	0.88889	0.81746	0.84921	0.85714	0.79365	0.80159	0.84921	0.8254	0.84127	0.79365	0.84921	0.77778	0.84921	0.83333	0.80952	0.88095	0.80159	0.84921	0.79365	0.83333	0.81746	0.83333	0.79365	0.7619
ASD	Adults	21	0.83333	0.84921	0.83333	0.80159	0.88889	0.80952	0.8254	0.81746	0.83333	0.83333	0.81746	0.85714	0.9127	0.81746	0.81746	0.87302	0.9127	0.85714	0.84921	0.79365	0.90476	0.86508	0.87302	0.86508	0.84921	0.83333	0.88095	0.80159	0.84127	0.83333	0.80952	0.86508	0.77778	0.84921	0.83333	0.81746	0.79365	0.77778	0.84921	0.87302	0.83333	0.87302	0.80952	0.8254	0.80952	0.85714	0.87302
ASD	Adults	22	0.84127	0.88889	0.88095	0.79365	0.80952	0.84127	0.84127	0.87302	0.85714	0.90476	0.90476	0.9127	0.85714	0.80159	0.83333	0.83333	0.83333	0.85714	0.84127	0.86508	0.80952	0.87302	0.80159	0.83333	0.86508	0.85714	0.84921	0.85714	0.79365	0.88889	0.84921	0.81746	0.84127	0.84921	0.86508	0.80952	0.79365	0.84921	0.88095	0.86508	0.85714	0.84921	0.89683	0.80952	0.85714	0.81746	0.85714
ASD	Adults	23	0.84127	0.83333	0.83333	0.8254	0.83333	0.87302	0.89683	0.84921	0.79365	0.83333	0.88095	0.87302	0.84127	0.86508	0.80159	0.88095	0.88889	0.88889	0.84127	0.9127	0.86508	0.85714	0.84921	0.84127	0.87302	0.84921	0.80159	0.90476	0.88889	0.80159	0.92063	0.92063	0.79365	0.83333	0.89683	0.85714	0.90476	0.79365	0.8254	0.89683	0.88889	0.84127	0.86508	0.84921	0.80952	0.85714	0.86508
ASD	Adults	24	0.74603	0.7381	0.69841	0.7381	0.80159	0.80159	0.80159	0.80159	0.76984	0.7619	0.81746	0.7381	0.77778	0.70635	0.72222	0.70635	0.7619	0.79365	0.71429	0.75397	0.66667	0.78571	0.73016	0.74603	0.76984	0.79365	0.7619	0.69048	0.76984	0.80159	0.80952	0.7619	0.80159	0.73016	0.80952	0.75397	0.69841	0.76984	0.73016	0.79365	0.75397	0.7619	0.80952	0.76984	0.73016	0.72222	0.75397
ASD	Adults	25	0.79365	0.78571	0.77778	0.81746	0.77778	0.78571	0.79365	0.7619	0.80952	0.83333	0.77778	0.79365	0.80159	0.84127	0.79365	0.84921	0.8254	0.80952	0.7619	0.77778	0.83333	0.8254	0.8254	0.77778	0.73016	0.84921	0.77778	0.84921	0.7381	0.87302	0.80952	0.84127	0.81746	0.81746	0.84127	0.76984	0.80952	0.80952	0.80159	0.80159	0.84127	0.80952	0.75397	0.80159	0.80159	0.80159	0.80159
ASD	Adults	26	0.84127	0.80159	0.79365	0.81746	0.83333	0.8254	0.85714	0.80952	0.84127	0.77778	0.81746	0.80952	0.81746	0.83333	0.79365	0.8254	0.84127	0.84921	0.84127	0.84127	0.8254	0.80952	0.79365	0.8254	0.8254	0.85714	0.83333	0.85714	0.81746	0.84127	0.84127	0.86508	0.83333	0.85714	0.8254	0.84127	0.84921	0.80952	0.88095	0.85714	0.80159	0.77778	0.86508	0.80952	0.84127	0.84921	0.81746
ASD	Adults	27	0.86508	0.80952	0.85714	0.86508	0.83333	0.83333	0.86508	0.85714	0.83333	0.80159	0.89683	0.88095	0.76984	0.80159	0.8254	0.84921	0.77778	0.84127	0.77778	0.84127	0.83333	0.84127	0.89683	0.85714	0.81746	0.80159	0.83333	0.84921	0.80159	0.84127	0.84127	0.80159	0.84921	0.7619	0.84127	0.83333	0.87302	0.84127	0.86508	0.80159	0.87302	0.87302	0.76984	0.84127	0.84921	0.90476	0.81746
ASD	Adults	28	0.87302	0.81746	0.80952	0.80952	0.84127	0.81746	0.86508	0.83333	0.81746	0.9127	0.88095	0.86508	0.78571	0.85714	0.83333	0.88095	0.83333	0.81746	0.80159	0.83333	0.88095	0.83333	0.79365	0.85714	0.86508	0.84127	0.80952	0.81746	0.83333	0.88889	0.87302	0.84921	0.9127	0.83333	0.81746	0.84127	0.81746	0.84921	0.84921	0.88095	0.9127	0.85714	0.87302	0.84127	0.87302	0.88889	0.83333
ASD	Adults	29	0.87302	0.88889	0.86508	0.89683	0.84127	0.84127	0.88889	0.8254	0.80952	0.86508	0.85714	0.86508	0.87302	0.84127	0.8254	0.87302	0.88889	0.84127	0.8254	0.88095	0.81746	0.87302	0.86508	0.87302	0.83333	0.83333	0.84921	0.83333	0.8254	0.88889	0.90476	0.81746	0.85714	0.83333	0.86508	0.83333	0.8254	0.86508	0.81746	0.86508	0.83333	0.85714	0.84921	0.8254	0.88095	0.88889	0.83333
ASD	Adults	30	0.72222	0.73016	0.7619	0.74603	0.70635	0.80952	0.75397	0.73016	0.68254	0.70635	0.7619	0.70635	0.75397	0.73016	0.78571	0.78571	0.80159	0.80952	0.72222	0.74603	0.7381	0.76984	0.74603	0.74603	0.70635	0.7381	0.70635	0.75397	0.71429	0.73016	0.7381	0.7381	0.80952	0.73016	0.7381	0.7381	0.75397	0.72222	0.78571	0.77778	0.7381	0.74603	0.83333	0.7619	0.75397	0.75397	0.78571
ASD	Adults	31	0.84921	0.83333	0.81746	0.80159	0.81746	0.74603	0.76984	0.83333	0.78571	0.81746	0.80952	0.7619	0.77778	0.8254	0.80952	0.8254	0.77778	0.83333	0.75397	0.84127	0.84127	0.83333	0.84921	0.80952	0.85714	0.85714	0.7619	0.71429	0.80159	0.7619	0.83333	0.81746	0.78571	0.85714	0.84921	0.81746	0.74603	0.83333	0.77778	0.8254	0.85714	0.83333	0.79365	0.78571	0.7619	0.80952	0.80159
ASD	Adults	32	0.85714	0.81746	0.84127	0.79365	0.83333	0.77778	0.81746	0.83333	0.8254	0.85714	0.8254	0.85714	0.80952	0.83333	0.84921	0.84921	0.84127	0.81746	0.86508	0.76984	0.8254	0.78571	0.8254	0.86508	0.85714	0.8254	0.85714	0.84921	0.84921	0.80159	0.83333	0.80952	0.83333	0.88095	0.84921	0.85714	0.80159	0.85714	0.83333	0.8254	0.86508	0.83333	0.80952	0.80952	0.7381	0.84127	0.8254
ASD	Adults	33	0.70635	0.6746	0.68254	0.7381	0.7381	0.73016	0.76984	0.63492	0.66667	0.73016	0.69841	0.70635	0.7619	0.68254	0.78571	0.69048	0.7381	0.70635	0.7381	0.72222	0.6746	0.65079	0.71429	0.65079	0.71429	0.70635	0.7381	0.69048	0.69048	0.75397	0.71429	0.69048	0.7381	0.65873	0.7381	0.70635	0.70635	0.7381	0.71429	0.69841	0.76984	0.72222	0.69841	0.78571	0.77778	0.74603	0.75397
ASD	Adults	34	0.75397	0.7619	0.84127	0.80159	0.81746	0.80952	0.8254	0.74603	0.80159	0.76984	0.74603	0.80159	0.85714	0.83333	0.81746	0.76984	0.77778	0.79365	0.80159	0.79365	0.79365	0.80159	0.75397	0.80952	0.80159	0.79365	0.77778	0.80952	0.83333	0.76984	0.81746	0.8254	0.71429	0.80952	0.80159	0.78571	0.8254	0.73016	0.80952	0.80159	0.84127	0.80159	0.78571	0.81746	0.84127	0.78571	0.80952
ASD	Adults	35	0.81746	0.75397	0.84127	0.78571	0.80159	0.79365	0.8254	0.78571	0.8254	0.8254	0.7619	0.84127	0.87302	0.75397	0.79365	0.76984	0.80159	0.8254	0.85714	0.87302	0.77778	0.80952	0.80159	0.83333	0.77778	0.78571	0.8254	0.85714	0.80952	0.80159	0.81746	0.80952	0.80952	0.88095	0.80159	0.84127	0.80159	0.85714	0.80159	0.83333	0.86508	0.88095	0.84127	0.86508	0.84921	0.77778	0.80159
ASD	Adults	36	0.86508	0.80952	0.77778	0.85714	0.83333	0.8254	0.84921	0.78571	0.81746	0.88095	0.84921	0.79365	0.88095	0.81746	0.77778	0.76984	0.87302	0.85714	0.84127	0.87302	0.84921	0.84127	0.83333	0.88095	0.83333	0.80952	0.83333	0.8254	0.80952	0.85714	0.84127	0.84921	0.86508	0.80159	0.8254	0.8254	0.84127	0.83333	0.87302	0.85714	0.84127	0.84127	0.8254	0.88095	0.84921	0.79365	0.81746
ASD	Adults	37	0.70635	0.73016	0.69841	0.7381	0.74603	0.7381	0.69048	0.69841	0.63492	0.80159	0.68254	0.76984	0.7381	0.72222	0.68254	0.74603	0.73016	0.77778	0.6746	0.70635	0.71429	0.66667	0.70635	0.7381	0.71429	0.72222	0.7381	0.74603	0.72222	0.72222	0.78571	0.75397	0.73016	0.7619	0.7619	0.74603	0.7381	0.70635	0.72222	0.71429	0.6746	0.7381	0.73016	0.77778	0.7381	0.74603	0.7381
ASD	Adults	38	0.8254	0.69841	0.80159	0.80159	0.77778	0.77778	0.79365	0.78571	0.79365	0.73016	0.69841	0.78571	0.79365	0.7619	0.79365	0.76984	0.83333	0.74603	0.79365	0.83333	0.80952	0.78571	0.80159	0.76984	0.79365	0.85714	0.78571	0.78571	0.79365	0.75397	0.80952	0.77778	0.84127	0.8254	0.83333	0.73016	0.81746	0.80159	0.8254	0.8254	0.8254	0.80159	0.8254	0.85714	0.81746	0.7619	0.78571
ASD	Adults	39	0.80952	0.80159	0.84127	0.87302	0.81746	0.84921	0.84127	0.80159	0.8254	0.84127	0.79365	0.80952	0.83333	0.75397	0.80159	0.88095	0.8254	0.8254	0.80159	0.8254	0.79365	0.77778	0.85714	0.84127	0.83333	0.83333	0.86508	0.83333	0.86508	0.75397	0.84921	0.84921	0.81746	0.78571	0.84127	0.80159	0.8254	0.79365	0.79365	0.8254	0.77778	0.80952	0.80952	0.83333	0.88095	0.8254	0.83333
ASD	Adults	40	0.83333	0.8254	0.79365	0.81746	0.78571	0.80952	0.84921	0.84921	0.85714	0.8254	0.83333	0.83333	0.80952	0.77778	0.80952	0.88095	0.84127	0.83333	0.87302	0.83333	0.81746	0.78571	0.86508	0.78571	0.8254	0.81746	0.81746	0.80952	0.85714	0.84127	0.80952	0.84127	0.7619	0.79365	0.84921	0.84921	0.80952	0.80952	0.83333	0.89683	0.86508	0.84127	0.83333	0.86508	0.83333	0.87302	0.85714
ASD	Adults	41	0.8254	0.8254	0.84127	0.83333	0.83333	0.81746	0.88095	0.85714	0.83333	0.84127	0.84127	0.87302	0.85714	0.86508	0.84921	0.84921	0.87302	0.84921	0.85714	0.85714	0.84921	0.84127	0.81746	0.83333	0.83333	0.87302	0.88889	0.88889	0.7619	0.81746	0.78571	0.84127	0.84921	0.78571	0.84921	0.8254	0.81746	0.84921	0.86508	0.84921	0.88095	0.81746	0.88095	0.83333	0.86508	0.80952	0.80159
ASD	Adults	42	0.65079	0.64286	0.74603	0.72222	0.75397	0.7381	0.80952	0.72222	0.72222	0.7619	0.7381	0.80159	0.73016	0.71429	0.70635	0.71429	0.73016	0.78571	0.75397	0.7619	0.69841	0.70635	0.69048	0.7619	0.81746	0.73016	0.73016	0.72222	0.76984	0.7381	0.7619	0.70635	0.69048	0.78571	0.7381	0.76984	0.79365	0.6746	0.70635	0.77778	0.80159	0.79365	0.73016	0.69048	0.73016	0.7381	0.7619
ASD	Adults	43	0.5873	0.61905	0.63492	0.62698	0.6746	0.61111	0.68254	0.64286	0.60317	0.65873	0.61111	0.57143	0.62698	0.61905	0.68254	0.64286	0.6746	0.65873	0.60317	0.5873	0.59524	0.56349	0.57937	0.61111	0.64286	0.57937	0.53968	0.57143	0.62698	0.53968	0.57937	0.59524	0.55556	0.62698	0.61905	0.56349	0.62698	0.62698	0.59524	0.64286	0.6746	0.56349	0.57937	0.61111	0.63492	0.6746	0.61111
ASD	Adults	44	0.72222	0.76984	0.7381	0.71429	0.70635	0.69048	0.73016	0.70635	0.7381	0.72222	0.73016	0.69841	0.80952	0.69048	0.73016	0.73016	0.74603	0.71429	0.75397	0.68254	0.7619	0.62698	0.74603	0.75397	0.69841	0.78571	0.71429	0.77778	0.69048	0.6746	0.7381	0.73016	0.72222	0.73016	0.72222	0.72222	0.7619	0.65873	0.71429	0.69841	0.73016	0.71429	0.77778	0.65873	0.68254	0.70635	0.73016
ASD	Adults	45	0.60317	0.55556	0.51587	0.63492	0.56349	0.56349	0.61111	0.5873	0.65873	0.66667	0.5873	0.61111	0.63492	0.57937	0.63492	0.56349	0.61111	0.59524	0.5873	0.61111	0.54762	0.61111	0.53175	0.57937	0.65079	0.51587	0.56349	0.52381	0.57143	0.61905	0.63492	0.61905	0.51587	0.61111	0.61905	0.59524	0.5873	0.61905	0.61111	0.57937	0.62698	0.57143	0.59524	0.59524	0.66667	0.61905	0.63492
ASD	Adults	46	0.34127	0.42857	0.5	0.49206	0.44444	0.46032	0.45238	0.38095	0.39683	0.38889	0.43651	0.45238	0.50794	0.49206	0.56349	0.38095	0.43651	0.46825	0.38889	0.54762	0.48413	0.43651	0.44444	0.45238	0.49206	0.48413	0.45238	0.45238	0.47619	0.56349	0.43651	0.5	0.42063	0.39683	0.47619	0.49206	0.45238	0.34921	0.50794	0.45238	0.38095	0.46032	0.51587	0.49206	0.46825	0.42857	0.43651
ASD	Adults	47	0.26984	0.37302	0.38095	0.34127	0.34921	0.46032	0.42063	0.31746	0.3254	0.4127	0.37302	0.35714	0.38889	0.34921	0.34921	0.37302	0.3254	0.29365	0.36508	0.34127	0.29365	0.34127	0.38095	0.34127	0.34921	0.26984	0.36508	0.40476	0.35714	0.34127	0.30159	0.34921	0.28571	0.35714	0.39683	0.36508	0.35714	0.33333	0.4127	0.30952	0.40476	0.4127	0.4127	0.34127	0.33333	0.31746	0.38095
ASD	Adults	48	0.51587	0.48413	0.5	0.52381	0.47619	0.51587	0.46032	0.57143	0.44444	0.50794	0.51587	0.52381	0.5	0.47619	0.53968	0.54762	0.55556	0.4127	0.52381	0.46032	0.42857	0.50794	0.43651	0.47619	0.56349	0.50794	0.54762	0.43651	0.4127	0.53968	0.61111	0.48413	0.53175	0.49206	0.45238	0.44444	0.47619	0.38095	0.52381	0.51587	0.48413	0.49206	0.53968	0.44444	0.42857	0.5	0.43651
ASD	Adults	49	0.44444	0.30159	0.37302	0.35714	0.38889	0.45238	0.4127	0.42063	0.35714	0.35714	0.42063	0.40476	0.38889	0.4127	0.38889	0.46825	0.4127	0.37302	0.39683	0.4127	0.38889	0.46825	0.38889	0.40476	0.39683	0.36508	0.36508	0.42063	0.44444	0.34127	0.40476	0.36508	0.36508	0.38889	0.4127	0.43651	0.36508	0.39683	0.4127	0.37302	0.4127	0.37302	0.37302	0.44444	0.38095	0.36508	0.45238
ASD	Adults	50	0.29365	0.37302	0.29365	0.30952	0.37302	0.34921	0.3254	0.42857	0.34127	0.34921	0.33333	0.35714	0.38889	0.38095	0.34921	0.40476	0.35714	0.33333	0.35714	0.38095	0.37302	0.36508	0.36508	0.35714	0.27778	0.30952	0.34127	0.30952	0.36508	0.34921	0.37302	0.37302	0.36508	0.3254	0.38095	0.36508	0.37302	0.30159	0.30952	0.33333	0.38095	0.36508	0.38095	0.34921	0.38095	0.29365	0.38889
ASD	Adults	51	0.30159	0.27778	0.34921	0.34127	0.23016	0.34127	0.28571	0.31746	0.28571	0.27778	0.30159	0.37302	0.27778	0.30952	0.30952	0.29365	0.26984	0.27778	0.26984	0.30159	0.22222	0.36508	0.25397	0.26984	0.33333	0.33333	0.30159	0.28571	0.28571	0.2381	0.26984	0.28571	0.19841	0.2619	0.2619	0.36508	0.27778	0.34127	0.3254	0.30159	0.29365	0.31746	0.35714	0.31746	0.26984	0.37302	0.31746
ASD	Adults	52	0.30952	0.22222	0.31746	0.34127	0.27778	0.21429	0.23016	0.28571	0.26984	0.25397	0.22222	0.21429	0.27778	0.26984	0.28571	0.2619	0.27778	0.30159	0.2619	0.27778	0.29365	0.33333	0.24603	0.31746	0.2619	0.33333	0.34127	0.24603	0.30952	0.27778	0.28571	0.29365	0.29365	0.30159	0.2619	0.30952	0.25397	0.25397	0.26984	0.2381	0.28571	0.22222	0.27778	0.24603	0.2381	0.21429	0.27778
ASD	Adults	53	0.26984	0.25397	0.2619	0.23016	0.2381	0.27778	0.2619	0.29365	0.27778	0.24603	0.30952	0.27778	0.21429	0.30159	0.29365	0.22222	0.2381	0.21429	0.26984	0.30159	0.22222	0.30952	0.2619	0.25397	0.28571	0.22222	0.3254	0.2381	0.28571	0.21429	0.2619	0.30952	0.25397	0.26984	0.2381	0.30159	0.21429	0.2619	0.20635	0.18254	0.23016	0.24603	0.22222	0.19841	0.34921	0.2619	0.24603
ASD	Adults	54	0.39683	0.35714	0.45238	0.31746	0.31746	0.31746	0.4127	0.36508	0.39683	0.34127	0.37302	0.3254	0.38095	0.38095	0.37302	0.38095	0.34921	0.35714	0.37302	0.4127	0.35714	0.39683	0.38095	0.34127	0.36508	0.39683	0.38095	0.42857	0.4127	0.39683	0.39683	0.4127	0.28571	0.31746	0.38889	0.37302	0.37302	0.39683	0.37302	0.46032	0.37302	0.38095	0.34921	0.46032	0.38889	0.37302	0.4127
ASD	Adults	55	0.30952	0.34127	0.28571	0.29365	0.27778	0.30952	0.34127	0.29365	0.3254	0.30159	0.30952	0.2619	0.25397	0.3254	0.29365	0.33333	0.24603	0.30159	0.29365	0.27778	0.3254	0.29365	0.3254	0.2619	0.27778	0.29365	0.37302	0.24603	0.29365	0.24603	0.26984	0.33333	0.36508	0.30159	0.33333	0.2619	0.3254	0.26984	0.26984	0.29365	0.34127	0.28571	0.28571	0.37302	0.30159	0.29365	0.34127
ASD	Adults	56	0.31746	0.25397	0.27778	0.20635	0.24603	0.31746	0.26984	0.30159	0.29365	0.2381	0.25397	0.28571	0.29365	0.30159	0.19048	0.30952	0.29365	0.28571	0.31746	0.3254	0.29365	0.33333	0.2619	0.28571	0.30952	0.2619	0.29365	0.27778	0.27778	0.30159	0.27778	0.23016	0.22222	0.25397	0.24603	0.30952	0.2619	0.22222	0.22222	0.15873	0.2381	0.24603	0.30159	0.31746	0.26984	0.23016	0.2619
ASD	Adults	57	0.2619	0.18254	0.22222	0.31746	0.2619	0.22222	0.2619	0.27778	0.30952	0.15079	0.2381	0.26984	0.2381	0.26984	0.30159	0.25397	0.22222	0.26984	0.22222	0.2619	0.27778	0.2619	0.2619	0.25397	0.25397	0.23016	0.2381	0.24603	0.25397	0.24603	0.2619	0.29365	0.22222	0.3254	0.2381	0.2619	0.25397	0.25397	0.20635	0.2619	0.19048	0.2381	0.25397	0.24603	0.25397	0.2619	0.19048
ASD	Adults	58	0.43651	0.33333	0.35714	0.34921	0.30952	0.38095	0.34127	0.37302	0.44444	0.37302	0.43651	0.35714	0.29365	0.36508	0.40476	0.36508	0.34127	0.30952	0.40476	0.42857	0.38889	0.37302	0.3254	0.47619	0.36508	0.42857	0.34127	0.34921	0.33333	0.31746	0.31746	0.36508	0.26984	0.3254	0.36508	0.40476	0.34921	0.34921	0.34921	0.3254	0.37302	0.36508	0.42857	0.4127	0.40476	0.31746	0.45238
ASD	Adults	59	0.30952	0.30952	0.34127	0.35714	0.34921	0.34127	0.30159	0.30952	0.34127	0.30952	0.25397	0.29365	0.30159	0.37302	0.30952	0.3254	0.35714	0.23016	0.3254	0.29365	0.30952	0.25397	0.33333	0.24603	0.29365	0.30159	0.34127	0.28571	0.3254	0.28571	0.29365	0.31746	0.26984	0.3254	0.28571	0.30952	0.29365	0.30952	0.29365	0.37302	0.34921	0.27778	0.21429	0.2619	0.25397	0.34127	0.36508
ASD	Adults	60	0.24603	0.22222	0.26984	0.27778	0.26984	0.3254	0.25397	0.29365	0.29365	0.24603	0.2619	0.22222	0.22222	0.27778	0.29365	0.27778	0.27778	0.2619	0.28571	0.28571	0.23016	0.3254	0.30159	0.19048	0.31746	0.27778	0.20635	0.31746	0.2381	0.20635	0.29365	0.25397	0.27778	0.28571	0.24603	0.3254	0.26984	0.30159	0.24603	0.24603	0.2381	0.29365	0.26984	0.24603	0.26984	0.31746	0.29365
ASD	Adults	61	0.28571	0.27778	0.26984	0.2619	0.26984	0.19841	0.24603	0.27778	0.21429	0.23016	0.27778	0.23016	0.19841	0.24603	0.25397	0.27778	0.2619	0.23016	0.25397	0.24603	0.2619	0.20635	0.2381	0.23016	0.2381	0.2381	0.2619	0.21429	0.2619	0.20635	0.27778	0.31746	0.22222	0.25397	0.25397	0.2619	0.24603	0.19048	0.28571	0.23016	0.30952	0.2619	0.23016	0.26984	0.23016	0.21429	0.2619
ASD	Adults	62	0.1746	0.18254	0.19841	0.30952	0.2619	0.26984	0.20635	0.22222	0.26984	0.18254	0.19841	0.22222	0.18254	0.24603	0.22222	0.20635	0.20635	0.22222	0.21429	0.19048	0.21429	0.21429	0.21429	0.19048	0.2381	0.2619	0.18254	0.33333	0.21429	0.19841	0.23016	0.27778	0.21429	0.27778	0.22222	0.21429	0.21429	0.21429	0.22222	0.29365	0.30952	0.23016	0.2381	0.25397	0.24603	0.24603	0.26984
ASD	Adults	63	0.21429	0.2619	0.19841	0.26984	0.25397	0.2619	0.2381	0.20635	0.23016	0.19048	0.19048	0.23016	0.22222	0.24603	0.26984	0.19048	0.24603	0.2619	0.23016	0.19048	0.21429	0.26984	0.20635	0.24603	0.16667	0.20635	0.23016	0.2381	0.25397	0.27778	0.2381	0.28571	0.19841	0.21429	0.24603	0.25397	0.25397	0.1746	0.20635	0.25397	0.25397	0.21429	0.23016	0.20635	0.2381	0.27778	0.24603
ASD	Adults	64	0.15079	0.22222	0.22222	0.19841	0.29365	0.25397	0.24603	0.23016	0.26984	0.22222	0.23016	0.15873	0.25397	0.20635	0.2381	0.22222	0.27778	0.24603	0.20635	0.22222	0.25397	0.20635	0.20635	0.2381	0.2381	0.20635	0.25397	0.26984	0.22222	0.28571	0.20635	0.19841	0.23016	0.2619	0.23016	0.21429	0.23016	0.18254	0.19841	0.1746	0.29365	0.2381	0.23016	0.22222	0.2381	0.22222	0.22222
ASD	Adults	65	0.4127	0.31746	0.33333	0.29365	0.34127	0.35714	0.33333	0.34921	0.37302	0.30952	0.30159	0.34127	0.37302	0.30952	0.29365	0.36508	0.36508	0.30159	0.28571	0.28571	0.2619	0.34127	0.35714	0.40476	0.33333	0.37302	0.30952	0.29365	0.26984	0.37302	0.38095	0.33333	0.30952	0.35714	0.33333	0.38095	0.37302	0.28571	0.35714	0.38095	0.30952	0.34127	0.38095	0.31746	0.3254	0.29365	0.38889
ASD	Adults	66	0.3254	0.26984	0.30159	0.30952	0.34921	0.31746	0.30159	0.26984	0.33333	0.34921	0.24603	0.30952	0.24603	0.26984	0.28571	0.27778	0.21429	0.31746	0.30952	0.34127	0.18254	0.27778	0.25397	0.3254	0.3254	0.34127	0.27778	0.30159	0.34127	0.28571	0.24603	0.29365	0.27778	0.27778	0.28571	0.31746	0.24603	0.33333	0.23016	0.28571	0.27778	0.3254	0.3254	0.30952	0.2381	0.29365	0.2619
ASD	Adults	67	0.23016	0.2381	0.30952	0.25397	0.1746	0.31746	0.22222	0.23016	0.27778	0.24603	0.27778	0.1746	0.21429	0.2381	0.30159	0.27778	0.24603	0.19841	0.23016	0.2381	0.24603	0.29365	0.20635	0.2381	0.28571	0.24603	0.24603	0.2381	0.2619	0.24603	0.24603	0.27778	0.1746	0.22222	0.29365	0.2619	0.23016	0.2619	0.33333	0.20635	0.22222	0.26984	0.33333	0.22222	0.2381	0.29365	0.19841
ASD	Adults	68	0.23016	0.2381	0.28571	0.18254	0.21429	0.23016	0.2619	0.21429	0.24603	0.22222	0.1746	0.28571	0.2381	0.21429	0.23016	0.20635	0.21429	0.27778	0.21429	0.2381	0.22222	0.2619	0.2381	0.25397	0.22222	0.3254	0.27778	0.30159	0.2381	0.2381	0.21429	0.2381	0.19048	0.21429	0.2619	0.23016	0.22222	0.20635	0.21429	0.23016	0.22222	0.26984	0.25397	0.25397	0.21429	0.23016	0.2381
ASD	Adults	69	0.38889	0.37302	0.39683	0.34127	0.31746	0.35714	0.37302	0.33333	0.36508	0.34127	0.38889	0.34921	0.30159	0.31746	0.34921	0.3254	0.35714	0.38095	0.35714	0.4127	0.28571	0.33333	0.31746	0.31746	0.35714	0.29365	0.39683	0.37302	0.34921	0.39683	0.31746	0.34127	0.34921	0.30952	0.3254	0.29365	0.38889	0.29365	0.34921	0.36508	0.35714	0.31746	0.31746	0.29365	0.30159	0.38095	0.36508
ASD	Adults	70	0.24603	0.29365	0.34921	0.29365	0.2619	0.34127	0.29365	0.31746	0.26984	0.29365	0.28571	0.33333	0.22222	0.2381	0.2619	0.27778	0.34127	0.26984	0.28571	0.35714	0.2619	0.28571	0.30952	0.30952	0.3254	0.26984	0.2381	0.33333	0.30159	0.31746	0.30159	0.27778	0.27778	0.2619	0.27778	0.30159	0.26984	0.31746	0.29365	0.24603	0.3254	0.27778	0.31746	0.27778	0.2619	0.2619	0.2619
ASD	Adults	71	0.23016	0.2381	0.2619	0.2619	0.2381	0.20635	0.2619	0.22222	0.27778	0.27778	0.19841	0.19841	0.26984	0.23016	0.29365	0.23016	0.26984	0.26984	0.22222	0.26984	0.26984	0.25397	0.28571	0.29365	0.25397	0.19048	0.24603	0.31746	0.2619	0.26984	0.2619	0.22222	0.15873	0.2619	0.28571	0.23016	0.19841	0.2381	0.25397	0.25397	0.25397	0.21429	0.24603	0.29365	0.22222	0.26984	0.2381
ASD	Adults	72	0.21429	0.28571	0.22222	0.21429	0.25397	0.19048	0.30159	0.2619	0.25397	0.27778	0.1746	0.2619	0.2381	0.19048	0.28571	0.20635	0.18254	0.25397	0.23016	0.25397	0.24603	0.29365	0.23016	0.1746	0.22222	0.31746	0.28571	0.2381	0.21429	0.22222	0.24603	0.2619	0.24603	0.30952	0.2381	0.19048	0.18254	0.30952	0.29365	0.21429	0.25397	0.22222	0.2381	0.26984	0.30159	0.22222	0.19841
ASD	Adults	73	0.3254	0.38095	0.33333	0.37302	0.34921	0.33333	0.33333	0.37302	0.35714	0.39683	0.30952	0.34127	0.30159	0.35714	0.30952	0.3254	0.30159	0.30952	0.37302	0.38889	0.34921	0.30952	0.38889	0.34921	0.38095	0.4127	0.34127	0.42857	0.31746	0.40476	0.30952	0.31746	0.29365	0.31746	0.34921	0.33333	0.29365	0.28571	0.44444	0.27778	0.33333	0.45238	0.37302	0.35714	0.40476	0.31746	0.35714
ASD	Adults	74	0.35714	0.33333	0.31746	0.31746	0.34921	0.27778	0.23016	0.24603	0.3254	0.26984	0.27778	0.37302	0.28571	0.30159	0.30159	0.27778	0.27778	0.31746	0.27778	0.27778	0.33333	0.23016	0.28571	0.37302	0.2619	0.2619	0.27778	0.27778	0.33333	0.30159	0.37302	0.22222	0.29365	0.37302	0.30952	0.38889	0.31746	0.26984	0.33333	0.2619	0.34127	0.27778	0.34127	0.35714	0.30952	0.30952	0.27778
ASD	Adults	75	0.26984	0.30159	0.29365	0.24603	0.2381	0.22222	0.22222	0.2619	0.21429	0.25397	0.30159	0.25397	0.26984	0.30159	0.21429	0.22222	0.30952	0.19841	0.2381	0.2619	0.22222	0.26984	0.2381	0.21429	0.30159	0.25397	0.24603	0.30952	0.22222	0.21429	0.2381	0.30159	0.22222	0.25397	0.2381	0.28571	0.2381	0.29365	0.29365	0.28571	0.29365	0.23016	0.2381	0.2619	0.23016	0.2381	0.2619
ASD	Adults	76	0.25397	0.21429	0.2619	0.30159	0.26984	0.2381	0.2619	0.23016	0.2381	0.2619	0.25397	0.22222	0.27778	0.28571	0.2619	0.20635	0.27778	0.22222	0.2381	0.22222	0.2619	0.2381	0.22222	0.29365	0.27778	0.28571	0.21429	0.25397	0.21429	0.19048	0.2381	0.18254	0.2381	0.21429	0.21429	0.27778	0.19841	0.22222	0.23016	0.18254	0.2619	0.2381	0.19048	0.27778	0.16667	0.25397	0.22222
ASD	Adults	77	0.2381	0.2619	0.19841	0.19841	0.2619	0.25397	0.21429	0.22222	0.16667	0.2381	0.2381	0.2619	0.20635	0.1746	0.20635	0.15873	0.27778	0.24603	0.23016	0.13492	0.19048	0.14286	0.19048	0.2381	0.2619	0.19048	0.21429	0.18254	0.26984	0.22222	0.23016	0.28571	0.23016	0.24603	0.18254	0.21429	0.19841	0.20635	0.25397	0.23016	0.24603	0.26984	0.2619	0.24603	0.21429	0.25397	0.26984
ASD	Adults	78	0.34127	0.27778	0.4127	0.33333	0.33333	0.34127	0.34921	0.34921	0.28571	0.34127	0.33333	0.38889	0.35714	0.28571	0.35714	0.33333	0.25397	0.35714	0.3254	0.36508	0.34127	0.31746	0.40476	0.30952	0.34921	0.30952	0.39683	0.36508	0.30952	0.36508	0.30952	0.25397	0.3254	0.3254	0.30159	0.33333	0.27778	0.34921	0.33333	0.39683	0.37302	0.34127	0.33333	0.35714	0.42063	0.35714	0.34921
ASD	Adults	79	0.2619	0.2619	0.2619	0.30159	0.2619	0.38095	0.21429	0.26984	0.37302	0.2619	0.24603	0.29365	0.22222	0.28571	0.33333	0.28571	0.30159	0.33333	0.31746	0.30159	0.36508	0.33333	0.29365	0.28571	0.30952	0.30159	0.34127	0.29365	0.31746	0.25397	0.30952	0.28571	0.26984	0.30952	0.31746	0.27778	0.30952	0.34127	0.22222	0.2619	0.36508	0.29365	0.25397	0.30952	0.30952	0.29365	0.30159
ASD	Adults	80	0.27778	0.28571	0.27778	0.27778	0.29365	0.30159	0.23016	0.2381	0.26984	0.2381	0.22222	0.27778	0.24603	0.3254	0.19048	0.24603	0.24603	0.28571	0.26984	0.26984	0.25397	0.2619	0.21429	0.29365	0.28571	0.31746	0.24603	0.26984	0.24603	0.28571	0.28571	0.23016	0.2381	0.30159	0.21429	0.25397	0.26984	0.24603	0.29365	0.24603	0.22222	0.24603	0.19841	0.2619	0.25397	0.36508	0.26984
[truncated: 3,953 more columns]

## Sheet: Fig 3D Children
subjects	diag_group	eta	age_group
101129844643	TD	0.190257	Children
101900205031	ASD	0.394821	Children
107501679619	ASD	0.218393	Children
109314636234	ASD	0.132026	Children
112152703248	ASD	0.0775897	Children
113902830642	ASD	0.3636	Children
137282891018	TD	0.117473	Children
150761304327	ASD	0.178743	Children
156266822057	ASD	0.325413	Children
158414641992	ASD	0.221998	Children
160293273948	TD	0.166223	Children
166001935037	ASD	0.166389	Children
166942277585	TD	0.259925	Children
169356641606	TD	0.213171	Children
171442086801	ASD	0.0902703	Children
195056918956	ASD	0.300062	Children
196526905399	ASD	0.514359	Children
198048766808	TD	0.230563	Children
201781530814	TD	0.21382	Children
220947892915	ASD	0.227213	Children
230568388344	ASD	0.188331	Children
232366221199	TD	0.101115	Children
234602244411	ASD	0.529694	Children
240882777282	ASD	0.222785	Children
254706791256	TD	0.153653	Children
256029070030	ASD	0.442014	Children
260851850826	ASD	0.194703	Children
261561076993	ASD	0.20949	Children
266986401377	ASD	0.474564	Children
268576463815	ASD	0.290979	Children
272840296620	ASD	0.226124	Children
275900515562	TD	0.202412	Children
307365682603	ASD	0.122428	Children
307860293305	TD	0.203422	Children
308337626668	TD	0.299684	Children
308985002572	ASD	0.115408	Children
315910414581	ASD	0.0182807	Children
317404610400	TD	0.0741224	Children
321080795679	TD	0.157452	Children
321466110510	ASD	0.129516	Children
326008453591	ASD	0.215556	Children
333206458303	ASD	0.249654	Children
340836571839	ASD	0.050716	Children
342222286650	TD	0.158052	Children
368009590945	ASD	0.23771	Children
381650671820	TD	0.261015	Children
382485990931	TD	0.236975	Children
384432945539	ASD	0.189253	Children
397669453786	ASD	0.445168	Children
411132124107	ASD	0.347062	Children
411822073393	TD	0.144304	Children
413732647306	TD	0.13391	Children
429385763020	TD	0.181903	Children
432268037768	ASD	0.371639	Children
437304668226	ASD	0.218427	Children
450462317156	TD	0.184369	Children
453555274646	ASD	0.305496	Children
454459622182	TD	0.208455	Children
455281732924	TD	0.146167	Children
476936933818	TD	0.25827	Children
483862517771	TD	0.129709	Children
484678533147	ASD	0.322796	Children
499308637502	ASD	0.1999	Children
501458566432	ASD	0.173633	Children
502611823201	TD	0.242652	Children
505336529906	ASD	0.463214	Children
506005238620	TD	0.345259	Children
517172152315	TD	0.121659	Children
517449688083	TD	0.214015	Children
523002776648	TD	0.212348	Children
525150339506	ASD	0.272235	Children
538947876752	TD	0.242829	Children
538954407458	ASD	0.169608	Children
544491007190	TD	0.184367	Children
552396778923	ASD	0.214367	Children
557458837363	ASD	0.232238	Children
568975953542	TD	0.225268	Children
578561818687	ASD	0.582895	Children
582509594026	TD	0.358121	Children
594128872723	ASD	0.03869	Children
599197502428	ASD	0.16417	Children
600269564046	TD	0.254888	Children
605316136288	ASD	0.259994	Children
607485356482	ASD	0.459113	Children
610444396645	TD	0.30153	Children
611482122018	ASD	0.249579	Children
618085331302	ASD	0.332462	Children
620421203248	TD	0.237827	Children
623965895133	TD	0.156569	Children
626243753720	ASD	0.554366	Children
629096132061	TD	0.169073	Children
630147348337	TD	0.0459418	Children
639069170186	TD	0.134066	Children
642984348418	ASD	0.145614	Children
643270138807	TD	0.191611	Children
646251362798	TD	0.0955993	Children
647052125664	ASD	0.218862	Children
649197039178	ASD	0.152154	Children
671747498321	ASD	0.158535	Children
682151444267	ASD	0.287453	Children
696531007913	TD	0.167205	Children
702382144710	ASD	0.297472	Children
704298963127	TD	0.156721	Children
712984812365	ASD	0.565546	Children
714993068392	TD	0.0376651	Children
730275532700	TD	0.272972	Children
752965114156	ASD	0.170935	Children
755212054837	ASD	0.266215	Children
762580096326	TD	0.14337	Children
762689081855	ASD	0.201606	Children
765375701704	TD	0.230588	Children
767491931913	ASD	0.36283	Children
780626155930	ASD	0.306127	Children
782827516534	TD	0.126256	Children
795177685647	TD	0.180322	Children
795292602017	TD	0.132523	Children
804084059971	TD	0.14442	Children
805911600984	TD	0.105389	Children
810072092902	ASD	0.176113	Children
816806068146	ASD	0.213098	Children
821176327260	TD	0.132105	Children
826817331038	ASD	0.320127	Children
842711675738	ASD	0.227272	Children
847130083258	ASD	0.260795	Children
853454785382	TD	0.368705	Children
854378527154	ASD	0.0906894	Children
867989723800	TD	0.30278	Children
869635923320	ASD	0.361781	Children
871560567483	TD	0.139147	Children
872865125489	TD	0.157479	Children
879699932406	ASD	0.154783	Children
881493409213	TD	0.104281	Children
896169420400	TD	0.22949	Children
896963234020	TD	0.208715	Children
897504950304	ASD	0.357467	Children
899801407334	ASD	0.196459	Children
911363863036	ASD	0.234242	Children
923908026564	ASD	0.150936	Children
929367768579	ASD	0.177035	Children
942911490704	ASD	0.219781	Children
948879559425	ASD	0.123715	Children
964420882446	ASD	0.357654	Children
975181157252	TD	0.0661242	Children
978147973273	TD	0.579576	Children
988758069798	ASD	0.449108	Children

## Sheet: Fig 3D Adol. learning rate
subjects	diag_group	variable	value	type	age_group
104324981539	ASD	eta_pos	0.326198	Reward	Adolescents
107356654390	ASD	eta_pos	0.435956	Reward	Adolescents
109057020142	ASD	eta_pos	0.270596	Reward	Adolescents
112353982965	ASD	eta_pos	0.302909	Reward	Adolescents
114414660031	TD	eta_pos	0.111833	Reward	Adolescents
115677420583	TD	eta_pos	0.638797	Reward	Adolescents
118194667229	ASD	eta_pos	0.135287	Reward	Adolescents
118910793563	TD	eta_pos	0.700264	Reward	Adolescents
123709183152	TD	eta_pos	0.827003	Reward	Adolescents
124737109801	ASD	eta_pos	0.480525	Reward	Adolescents
130442593612	ASD	eta_pos	0.399805	Reward	Adolescents
141031925901	ASD	eta_pos	0.235502	Reward	Adolescents
152479781222	ASD	eta_pos	0.496776	Reward	Adolescents
153562611492	TD	eta_pos	0.309571	Reward	Adolescents
157923026370	ASD	eta_pos	0.172424	Reward	Adolescents
158575356558	TD	eta_pos	0.505361	Reward	Adolescents
160054811236	ASD	eta_pos	0.22091	Reward	Adolescents
161926513236	ASD	eta_pos	0.368469	Reward	Adolescents
175673514462	TD	eta_pos	0.697779	Reward	Adolescents
175721011373	ASD	eta_pos	0.535042	Reward	Adolescents
177800559886	ASD	eta_pos	0.252858	Reward	Adolescents
178105062231	ASD	eta_pos	0.53424	Reward	Adolescents
181254963534	ASD	eta_pos	0.279559	Reward	Adolescents
184436430559	TD	eta_pos	0.559548	Reward	Adolescents
185048685294	TD	eta_pos	0.312441	Reward	Adolescents
186014141169	TD	eta_pos	0.236724	Reward	Adolescents
188048341660	TD	eta_pos	0.19891	Reward	Adolescents
195924035910	ASD	eta_pos	0.217107	Reward	Adolescents
199958815887	ASD	eta_pos	0.307823	Reward	Adolescents
204078341146	TD	eta_pos	0.323362	Reward	Adolescents
215510983147	ASD	eta_pos	0.469643	Reward	Adolescents
219811218558	ASD	eta_pos	0.5577	Reward	Adolescents
220295159492	TD	eta_pos	0.607491	Reward	Adolescents
224830515714	TD	eta_pos	0.76903	Reward	Adolescents
229219433754	TD	eta_pos	0.812079	Reward	Adolescents
229951973089	TD	eta_pos	0.334712	Reward	Adolescents
235350958604	TD	eta_pos	0.63933	Reward	Adolescents
236256460571	ASD	eta_pos	0.748227	Reward	Adolescents
239191121558	ASD	eta_pos	0.390849	Reward	Adolescents
239352843676	ASD	eta_pos	0.275242	Reward	Adolescents
243617148831	TD	eta_pos	0.520851	Reward	Adolescents
250798494359	TD	eta_pos	0.753784	Reward	Adolescents
259866841106	ASD	eta_pos	0.774273	Reward	Adolescents
261140684101	ASD	eta_pos	0.355263	Reward	Adolescents
261811283182	ASD	eta_pos	0.300899	Reward	Adolescents
265025813179	TD	eta_pos	0.163466	Reward	Adolescents
268166735779	ASD	eta_pos	0.309561	Reward	Adolescents
276613040319	ASD	eta_pos	0.126365	Reward	Adolescents
279317040809	ASD	eta_pos	0.535149	Reward	Adolescents
282946437585	TD	eta_pos	0.514189	Reward	Adolescents
300806232821	ASD	eta_pos	0.489357	Reward	Adolescents
302455658944	ASD	eta_pos	0.217788	Reward	Adolescents
317719510819	TD	eta_pos	0.569114	Reward	Adolescents
318221639781	ASD	eta_pos	0.159576	Reward	Adolescents
320580883246	ASD	eta_pos	0.163293	Reward	Adolescents
332078642120	TD	eta_pos	0.492022	Reward	Adolescents
353148112942	ASD	eta_pos	0.230511	Reward	Adolescents
358814750714	TD	eta_pos	0.442411	Reward	Adolescents
373305626861	ASD	eta_pos	0.226995	Reward	Adolescents
375546130381	TD	eta_pos	0.719797	Reward	Adolescents
377573175891	ASD	eta_pos	0.323351	Reward	Adolescents
377617591969	ASD	eta_pos	0.16157	Reward	Adolescents
377961354536	ASD	eta_pos	0.598534	Reward	Adolescents
378195533007	ASD	eta_pos	0.566449	Reward	Adolescents
379518485485	ASD	eta_pos	0.284788	Reward	Adolescents
382296646067	ASD	eta_pos	0.704861	Reward	Adolescents
385047510575	TD	eta_pos	0.238698	Reward	Adolescents
386004477445	TD	eta_pos	0.117629	Reward	Adolescents
387103247866	TD	eta_pos	0.731488	Reward	Adolescents
388343881755	ASD	eta_pos	0.526321	Reward	Adolescents
388735390040	TD	eta_pos	0.559763	Reward	Adolescents
405399264404	ASD	eta_pos	0.4896	Reward	Adolescents
414689264154	TD	eta_pos	0.509164	Reward	Adolescents
422982644366	TD	eta_pos	0.176107	Reward	Adolescents
429779641484	ASD	eta_pos	0.147383	Reward	Adolescents
433036344712	ASD	eta_pos	0.404936	Reward	Adolescents
436491381614	ASD	eta_pos	0.56379	Reward	Adolescents
441124095287	ASD	eta_pos	0.154719	Reward	Adolescents
445106475225	ASD	eta_pos	0.380791	Reward	Adolescents
445512164596	ASD	eta_pos	0.438413	Reward	Adolescents
445780332688	ASD	eta_pos	0.510211	Reward	Adolescents
446120344225	TD	eta_pos	0.431142	Reward	Adolescents
454273424775	ASD	eta_pos	0.288792	Reward	Adolescents
458470349372	ASD	eta_pos	0.410341	Reward	Adolescents
460374103136	TD	eta_pos	0.698067	Reward	Adolescents
468030954687	ASD	eta_pos	0.597377	Reward	Adolescents
468580210800	ASD	eta_pos	0.545744	Reward	Adolescents
468991529680	ASD	eta_pos	0.746542	Reward	Adolescents
477854191987	TD	eta_pos	0.266598	Reward	Adolescents
490846599536	TD	eta_pos	0.189947	Reward	Adolescents
491908520267	ASD	eta_pos	0.231719	Reward	Adolescents
498184660603	ASD	eta_pos	0.346024	Reward	Adolescents
499590008561	TD	eta_pos	0.53167	Reward	Adolescents
502417524301	TD	eta_pos	0.526708	Reward	Adolescents
505116043261	TD	eta_pos	0.573999	Reward	Adolescents
507616263818	TD	eta_pos	0.115765	Reward	Adolescents
508346521563	ASD	eta_pos	0.249196	Reward	Adolescents
510966986457	TD	eta_pos	0.0953801	Reward	Adolescents
511141963906	ASD	eta_pos	0.651019	Reward	Adolescents
511270340855	ASD	eta_pos	0.510444	Reward	Adolescents
513065156097	TD	eta_pos	0.548713	Reward	Adolescents
513286772808	TD	eta_pos	0.580942	Reward	Adolescents
523946184842	ASD	eta_pos	0.240995	Reward	Adolescents
530426937681	ASD	eta_pos	0.23211	Reward	Adolescents
531126743336	TD	eta_pos	0.227183	Reward	Adolescents
532177189086	ASD	eta_pos	0.311754	Reward	Adolescents
539182080335	TD	eta_pos	0.822016	Reward	Adolescents
541548272051	ASD	eta_pos	0.213816	Reward	Adolescents
541625141216	TD	eta_pos	0.66022	Reward	Adolescents
543584526796	ASD	eta_pos	0.183977	Reward	Adolescents
557615482345	TD	eta_pos	0.689683	Reward	Adolescents
567135708905	ASD	eta_pos	0.600037	Reward	Adolescents
567841670723	ASD	eta_pos	0.741093	Reward	Adolescents
570954148543	TD	eta_pos	0.232856	Reward	Adolescents
573074876911	ASD	eta_pos	0.209402	Reward	Adolescents
577694186905	ASD	eta_pos	0.404522	Reward	Adolescents
580428127991	ASD	eta_pos	0.176228	Reward	Adolescents
581075264123	TD	eta_pos	0.629311	Reward	Adolescents
581934377616	ASD	eta_pos	0.146153	Reward	Adolescents
582348688781	ASD	eta_pos	0.436611	Reward	Adolescents
602177989471	TD	eta_pos	0.66332	Reward	Adolescents
603979994833	ASD	eta_pos	0.18604	Reward	Adolescents
607680425439	ASD	eta_pos	0.65757	Reward	Adolescents
613621265343	TD	eta_pos	0.311224	Reward	Adolescents
614910550100	ASD	eta_pos	0.346058	Reward	Adolescents
616502860312	ASD	eta_pos	0.349809	Reward	Adolescents
628118917744	ASD	eta_pos	0.464054	Reward	Adolescents
631478805486	TD	eta_pos	0.680844	Reward	Adolescents
634792258018	ASD	eta_pos	0.32379	Reward	Adolescents
638494573736	ASD	eta_pos	0.334516	Reward	Adolescents
639747247787	ASD	eta_pos	0.175756	Reward	Adolescents
645597444396	TD	eta_pos	0.370407	Reward	Adolescents
646013149986	TD	eta_pos	0.569894	Reward	Adolescents
647902472227	ASD	eta_pos	0.314271	Reward	Adolescents
649033908533	TD	eta_pos	0.653662	Reward	Adolescents
653262752197	ASD	eta_pos	0.523215	Reward	Adolescents
654120587069	TD	eta_pos	0.0283164	Reward	Adolescents
656265432190	TD	eta_pos	0.252863	Reward	Adolescents
656616484637	ASD	eta_pos	0.460604	Reward	Adolescents
656813092207	ASD	eta_pos	0.340902	Reward	Adolescents
658407271274	ASD	eta_pos	0.204825	Reward	Adolescents
670787147591	TD	eta_pos	0.339221	Reward	Adolescents
671678197201	TD	eta_pos	0.226433	Reward	Adolescents
675064758420	ASD	eta_pos	0.305805	Reward	Adolescents
676853354784	ASD	eta_pos	0.470774	Reward	Adolescents
684230267993	TD	eta_pos	0.649304	Reward	Adolescents
686924389939	ASD	eta_pos	0.201064	Reward	Adolescents
689261665273	ASD	eta_pos	0.516834	Reward	Adolescents
697229528974	ASD	eta_pos	0.301567	Reward	Adolescents
702352941548	TD	eta_pos	0.833511	Reward	Adolescents
703211913409	TD	eta_pos	0.067056	Reward	Adolescents
704955240966	TD	eta_pos	0.0595705	Reward	Adolescents
713675032670	TD	eta_pos	0.0797651	Reward	Adolescents
716041863832	ASD	eta_pos	0.493124	Reward	Adolescents
716396020667	TD	eta_pos	0.0217959	Reward	Adolescents
723172669817	TD	eta_pos	0.603392	Reward	Adolescents
730708437918	ASD	eta_pos	0.671579	Reward	Adolescents
740825039200	TD	eta_pos	0.533795	Reward	Adolescents
745090080912	TD	eta_pos	0.405034	Reward	Adolescents
745252660422	TD	eta_pos	0.122768	Reward	Adolescents
749456093133	ASD	eta_pos	0.172031	Reward	Adolescents
763795027153	ASD	eta_pos	0.156247	Reward	Adolescents
765108666426	TD	eta_pos	0.332339	Reward	Adolescents
767704605391	TD	eta_pos	0.59047	Reward	Adolescents
778284577230	ASD	eta_pos	0.279802	Reward	Adolescents
781251114802	TD	eta_pos	0.121095	Reward	Adolescents
809014550718	ASD	eta_pos	0.266472	Reward	Adolescents
812807172065	TD	eta_pos	0.287829	Reward	Adolescents
815057220914	TD	eta_pos	0.544996	Reward	Adolescents
825394121668	ASD	eta_pos	0.265397	Reward	Adolescents
826746991440	ASD	eta_pos	0.324075	Reward	Adolescents
831052109090	TD	eta_pos	0.519063	Reward	Adolescents
832569428144	ASD	eta_pos	0.145735	Reward	Adolescents
839017892923	TD	eta_pos	0.753463	Reward	Adolescents
839824620776	TD	eta_pos	0.286538	Reward	Adolescents
843304999299	TD	eta_pos	0.544904	Reward	Adolescents
854861459174	TD	eta_pos	0.174553	Reward	Adolescents
860914119337	ASD	eta_pos	0.361372	Reward	Adolescents
868831578350	ASD	eta_pos	0.713377	Reward	Adolescents
870124836397	TD	eta_pos	0.595614	Reward	Adolescents
871716846350	ASD	eta_pos	0.651819	Reward	Adolescents
872210259236	TD	eta_pos	0.218592	Reward	Adolescents
880387463235	ASD	eta_pos	0.376703	Reward	Adolescents
881324181111	ASD	eta_pos	0.398527	Reward	Adolescents
881402799178	ASD	eta_pos	0.367012	Reward	Adolescents
882596425885	ASD	eta_pos	0.543437	Reward	Adolescents
883394863708	ASD	eta_pos	0.0509275	Reward	Adolescents
884046589633	TD	eta_pos	0.549709	Reward	Adolescents
887011311901	TD	eta_pos	0.602355	Reward	Adolescents
891141962737	TD	eta_pos	0.240746	Reward	Adolescents
893208421469	TD	eta_pos	0.393214	Reward	Adolescents
899315846574	ASD	eta_pos	0.271709	Reward	Adolescents
903795797832	ASD	eta_pos	0.556229	Reward	Adolescents
943052269428	TD	eta_pos	0.340005	Reward	Adolescents
943077068306	TD	eta_pos	0.337331	Reward	Adolescents
949919986568	TD	eta_pos	0.43594	Reward	Adolescents
955634127896	ASD	eta_pos	0.356149	Reward	Adolescents
965298631661	TD	eta_pos	0.74813	Reward	Adolescents
965502613428	TD	eta_pos	0.316005	Reward	Adolescents
966444082202	ASD	eta_pos	0.358784	Reward	Adolescents
973745688281	TD	eta_pos	0.553247	Reward	Adolescents
976537183752	ASD	eta_pos	0.0682091	Reward	Adolescents
980380935550	ASD	eta_pos	0.154845	Reward	Adolescents
997038807877	ASD	eta_pos	0.383212	Reward	Adolescents
104324981539	ASD	eta_neg	0.282523	Punishment	Adolescents
107356654390	ASD	eta_neg	0.393958	Punishment	Adolescents
109057020142	ASD	eta_neg	0.329354	Punishment	Adolescents
112353982965	ASD	eta_neg	0.260002	Punishment	Adolescents
114414660031	TD	eta_neg	0.321904	Punishment	Adolescents
115677420583	TD	eta_neg	0.366633	Punishment	Adolescents
118194667229	ASD	eta_neg	0.305581	Punishment	Adolescents
118910793563	TD	eta_neg	0.249795	Punishment	Adolescents
123709183152	TD	eta_neg	0.402472	Punishment	Adolescents
124737109801	ASD	eta_neg	0.325633	Punishment	Adolescents
130442593612	ASD	eta_neg	0.291491	Punishment	Adolescents
141031925901	ASD	eta_neg	0.353377	Punishment	Adolescents
152479781222	ASD	eta_neg	0.40271	Punishment	Adolescents
153562611492	TD	eta_neg	0.289641	Punishment	Adolescents
157923026370	ASD	eta_neg	0.252122	Punishment	Adolescents
158575356558	TD	eta_neg	0.36792	Punishment	Adolescents
160054811236	ASD	eta_neg	0.271221	Punishment	Adolescents
161926513236	ASD	eta_neg	0.268202	Punishment	Adolescents
175673514462	TD	eta_neg	0.433411	Punishment	Adolescents
175721011373	ASD	eta_neg	0.386624	Punishment	Adolescents
177800559886	ASD	eta_neg	0.337236	Punishment	Adolescents
178105062231	ASD	eta_neg	0.465466	Punishment	Adolescents
181254963534	ASD	eta_neg	0.244552	Punishment	Adolescents
184436430559	TD	eta_neg	0.482125	Punishment	Adolescents
185048685294	TD	eta_neg	0.222046	Punishment	Adolescents
186014141169	TD	eta_neg	0.437216	Punishment	Adolescents
188048341660	TD	eta_neg	0.276617	Punishment	Adolescents
195924035910	ASD	eta_neg	0.287354	Punishment	Adolescents
199958815887	ASD	eta_neg	0.214404	Punishment	Adolescents
204078341146	TD	eta_neg	0.222395	Punishment	Adolescents
215510983147	ASD	eta_neg	0.318893	Punishment	Adolescents
219811218558	ASD	eta_neg	0.363944	Punishment	Adolescents
220295159492	TD	eta_neg	0.5576	Punishment	Adolescents
224830515714	TD	eta_neg	0.165195	Punishment	Adolescents
229219433754	TD	eta_neg	0.368843	Punishment	Adolescents
229951973089	TD	eta_neg	0.269707	Punishment	Adolescents
235350958604	TD	eta_neg	0.161707	Punishment	Adolescents
236256460571	ASD	eta_neg	0.409674	Punishment	Adolescents
239191121558	ASD	eta_neg	0.346764	Punishment	Adolescents
239352843676	ASD	eta_neg	0.453655	Punishment	Adolescents
243617148831	TD	eta_neg	0.300828	Punishment	Adolescents
250798494359	TD	eta_neg	0.354813	Punishment	Adolescents
259866841106	ASD	eta_neg	0.436737	Punishment	Adolescents
261140684101	ASD	eta_neg	0.455524	Punishment	Adolescents
261811283182	ASD	eta_neg	0.306474	Punishment	Adolescents
265025813179	TD	eta_neg	0.297783	Punishment	Adolescents
268166735779	ASD	eta_neg	0.263746	Punishment	Adolescents
276613040319	ASD	eta_neg	0.369241	Punishment	Adolescents
279317040809	ASD	eta_neg	0.508695	Punishment	Adolescents
282946437585	TD	eta_neg	0.424701	Punishment	Adolescents
300806232821	ASD	eta_neg	0.371493	Punishment	Adolescents
302455658944	ASD	eta_neg	0.255348	Punishment	Adolescents
317719510819	TD	eta_neg	0.327257	Punishment	Adolescents
318221639781	ASD	eta_neg	0.205692	Punishment	Adolescents
320580883246	ASD	eta_neg	0.304942	Punishment	Adolescents
332078642120	TD	eta_neg	0.316122	Punishment	Adolescents
353148112942	ASD	eta_neg	0.328247	Punishment	Adolescents
358814750714	TD	eta_neg	0.290296	Punishment	Adolescents
373305626861	ASD	eta_neg	0.369005	Punishment	Adolescents
375546130381	TD	eta_neg	0.490144	Punishment	Adolescents
377573175891	ASD	eta_neg	0.320396	Punishment	Adolescents
377617591969	ASD	eta_neg	0.576378	Punishment	Adolescents
377961354536	ASD	eta_neg	0.468758	Punishment	Adolescents
378195533007	ASD	eta_neg	0.477273	Punishment	Adolescents
379518485485	ASD	eta_neg	0.336991	Punishment	Adolescents
382296646067	ASD	eta_neg	0.357867	Punishment	Adolescents
385047510575	TD	eta_neg	0.339598	Punishment	Adolescents
386004477445	TD	eta_neg	0.369689	Punishment	Adolescents
387103247866	TD	eta_neg	0.435806	Punishment	Adolescents
388343881755	ASD	eta_neg	0.352063	Punishment	Adolescents
388735390040	TD	eta_neg	0.232407	Punishment	Adolescents
405399264404	ASD	eta_neg	0.275945	Punishment	Adolescents
414689264154	TD	eta_neg	0.317738	Punishment	Adolescents
422982644366	TD	eta_neg	0.193592	Punishment	Adolescents
429779641484	ASD	eta_neg	0.4485	Punishment	Adolescents
433036344712	ASD	eta_neg	0.319538	Punishment	Adolescents
436491381614	ASD	eta_neg	0.425746	Punishment	Adolescents
441124095287	ASD	eta_neg	0.202087	Punishment	Adolescents
445106475225	ASD	eta_neg	0.305392	Punishment	Adolescents
445512164596	ASD	eta_neg	0.383425	Punishment	Adolescents
445780332688	ASD	eta_neg	0.3084	Punishment	Adolescents
446120344225	TD	eta_neg	0.482656	Punishment	Adolescents
454273424775	ASD	eta_neg	0.286657	Punishment	Adolescents
458470349372	ASD	eta_neg	0.327775	Punishment	Adolescents
460374103136	TD	eta_neg	0.195901	Punishment	Adolescents
468030954687	ASD	eta_neg	0.469509	Punishment	Adolescents
468580210800	ASD	eta_neg	0.347653	Punishment	Adolescents
468991529680	ASD	eta_neg	0.300914	Punishment	Adolescents
477854191987	TD	eta_neg	0.224644	Punishment	Adolescents
490846599536	TD	eta_neg	0.0648013	Punishment	Adolescents
491908520267	ASD	eta_neg	0.44243	Punishment	Adolescents
498184660603	ASD	eta_neg	0.368861	Punishment	Adolescents
499590008561	TD	eta_neg	0.121062	Punishment	Adolescents
502417524301	TD	eta_neg	0.230665	Punishment	Adolescents
505116043261	TD	eta_neg	0.383417	Punishment	Adolescents
507616263818	TD	eta_neg	0.399972	Punishment	Adolescents
508346521563	ASD	eta_neg	0.327842	Punishment	Adolescents
510966986457	TD	eta_neg	0.296273	Punishment	Adolescents
511141963906	ASD	eta_neg	0.379493	Punishment	Adolescents
511270340855	ASD	eta_neg	0.278176	Punishment	Adolescents
513065156097	TD	eta_neg	0.48982	Punishment	Adolescents
513286772808	TD	eta_neg	0.236693	Punishment	Adolescents
523946184842	ASD	eta_neg	0.371109	Punishment	Adolescents
530426937681	ASD	eta_neg	0.458229	Punishment	Adolescents
531126743336	TD	eta_neg	0.41554	Punishment	Adolescents
532177189086	ASD	eta_neg	0.342362	Punishment	Adolescents
539182080335	TD	eta_neg	0.333899	Punishment	Adolescents
541548272051	ASD	eta_neg	0.246759	Punishment	Adolescents
541625141216	TD	eta_neg	0.44716	Punishment	Adolescents
543584526796	ASD	eta_neg	0.229959	Punishment	Adolescents
557615482345	TD	eta_neg	0.408671	Punishment	Adolescents
567135708905	ASD	eta_neg	0.50805	Punishment	Adolescents
567841670723	ASD	eta_neg	0.0396567	Punishment	Adolescents
570954148543	TD	eta_neg	0.440621	Punishment	Adolescents
573074876911	ASD	eta_neg	0.365997	Punishment	Adolescents
577694186905	ASD	eta_neg	0.540635	Punishment	Adolescents
580428127991	ASD	eta_neg	0.413225	Punishment	Adolescents
581075264123	TD	eta_neg	0.257223	Punishment	Adolescents
581934377616	ASD	eta_neg	0.0569798	Punishment	Adolescents
582348688781	ASD	eta_neg	0.306103	Punishment	Adolescents
602177989471	TD	eta_neg	0.3581	Punishment	Adolescents
603979994833	ASD	eta_neg	0.272875	Punishment	Adolescents
607680425439	ASD	eta_neg	0.556404	Punishment	Adolescents
613621265343	TD	eta_neg	0.26484	Punishment	Adolescents
614910550100	ASD	eta_neg	0.425152	Punishment	Adolescents
616502860312	ASD	eta_neg	0.40662	Punishment	Adolescents
628118917744	ASD	eta_neg	0.348818	Punishment	Adolescents
631478805486	TD	eta_neg	0.402954	Punishment	Adolescents
634792258018	ASD	eta_neg	0.482138	Punishment	Adolescents
638494573736	ASD	eta_neg	0.249071	Punishment	Adolescents
639747247787	ASD	eta_neg	0.219938	Punishment	Adolescents
645597444396	TD	eta_neg	0.309552	Punishment	Adolescents
646013149986	TD	eta_neg	0.218145	Punishment	Adolescents
647902472227	ASD	eta_neg	0.405308	Punishment	Adolescents
649033908533	TD	eta_neg	0.508061	Punishment	Adolescents
653262752197	ASD	eta_neg	0.362523	Punishment	Adolescents
654120587069	TD	eta_neg	0.415567	Punishment	Adolescents
656265432190	TD	eta_neg	0.310163	Punishment	Adolescents
656616484637	ASD	eta_neg	0.40635	Punishment	Adolescents
656813092207	ASD	eta_neg	0.249627	Punishment	Adolescents
658407271274	ASD	eta_neg	0.258866	Punishment	Adolescents
670787147591	TD	eta_neg	0.263371	Punishment	Adolescents
671678197201	TD	eta_neg	0.28277	Punishment	Adolescents
675064758420	ASD	eta_neg	0.147734	Punishment	Adolescents
676853354784	ASD	eta_neg	0.345722	Punishment	Adolescents
684230267993	TD	eta_neg	0.255181	Punishment	Adolescents
686924389939	ASD	eta_neg	0.361819	Punishment	Adolescents
689261665273	ASD	eta_neg	0.585534	Punishment	Adolescents
697229528974	ASD	eta_neg	0.395619	Punishment	Adolescents
702352941548	TD	eta_neg	0.0980432	Punishment	Adolescents
703211913409	TD	eta_neg	0.0149892	Punishment	Adolescents
704955240966	TD	eta_neg	0.124507	Punishment	Adolescents
713675032670	TD	eta_neg	0.151591	Punishment	Adolescents
716041863832	ASD	eta_neg	0.278535	Punishment	Adolescents
716396020667	TD	eta_neg	0.405964	Punishment	Adolescents
723172669817	TD	eta_neg	0.592871	Punishment	Adolescents
730708437918	ASD	eta_neg	0.267222	Punishment	Adolescents
740825039200	TD	eta_neg	0.46885	Punishment	Adolescents
745090080912	TD	eta_neg	0.264034	Punishment	Adolescents
745252660422	TD	eta_neg	0.169367	Punishment	Adolescents
749456093133	ASD	eta_neg	0.151395	Punishment	Adolescents
763795027153	ASD	eta_neg	0.0818916	Punishment	Adolescents
765108666426	TD	eta_neg	0.285362	Punishment	Adolescents
767704605391	TD	eta_neg	0.475695	Punishment	Adolescents
778284577230	ASD	eta_neg	0.367245	Punishment	Adolescents
781251114802	TD	eta_neg	0.384091	Punishment	Adolescents
809014550718	ASD	eta_neg	0.392803	Punishment	Adolescents
812807172065	TD	eta_neg	0.230823	Punishment	Adolescents
815057220914	TD	eta_neg	0.23368	Punishment	Adolescents
825394121668	ASD	eta_neg	0.307848	Punishment	Adolescents
826746991440	ASD	eta_neg	0.296796	Punishment	Adolescents
831052109090	TD	eta_neg	0.424646	Punishment	Adolescents
832569428144	ASD	eta_neg	0.416958	Punishment	Adolescents
839017892923	TD	eta_neg	0.156464	Punishment	Adolescents
839824620776	TD	eta_neg	0.257703	Punishment	Adolescents
843304999299	TD	eta_neg	0.41186	Punishment	Adolescents
854861459174	TD	eta_neg	0.385298	Punishment	Adolescents
860914119337	ASD	eta_neg	0.216341	Punishment	Adolescents
868831578350	ASD	eta_neg	0.196593	Punishment	Adolescents
870124836397	TD	eta_neg	0.466635	Punishment	Adolescents
871716846350	ASD	eta_neg	0.227979	Punishment	Adolescents
872210259236	TD	eta_neg	0.291054	Punishment	Adolescents
880387463235	ASD	eta_neg	0.306884	Punishment	Adolescents
881324181111	ASD	eta_neg	0.224599	Punishment	Adolescents
881402799178	ASD	eta_neg	0.323314	Punishment	Adolescents
882596425885	ASD	eta_neg	0.44774	Punishment	Adolescents
883394863708	ASD	eta_neg	0.384836	Punishment	Adolescents
884046589633	TD	eta_neg	0.112519	Punishment	Adolescents
887011311901	TD	eta_neg	0.205375	Punishment	Adolescents
891141962737	TD	eta_neg	0.220611	Punishment	Adolescents
893208421469	TD	eta_neg	0.266019	Punishment	Adolescents
899315846574	ASD	eta_neg	0.330168	Punishment	Adolescents
903795797832	ASD	eta_neg	0.27262	Punishment	Adolescents
943052269428	TD	eta_neg	0.265716	Punishment	Adolescents
943077068306	TD	eta_neg	0.235715	Punishment	Adolescents
949919986568	TD	eta_neg	0.239463	Punishment	Adolescents
955634127896	ASD	eta_neg	0.333323	Punishment	Adolescents
965298631661	TD	eta_neg	0.460616	Punishment	Adolescents
965502613428	TD	eta_neg	0.212975	Punishment	Adolescents
966444082202	ASD	eta_neg	0.378664	Punishment	Adolescents
973745688281	TD	eta_neg	0.209207	Punishment	Adolescents
976537183752	ASD	eta_neg	0.346537	Punishment	Adolescents
980380935550	ASD	eta_neg	0.242022	Punishment	Adolescents
997038807877	ASD	eta_neg	0.36036	Punishment	Adolescents

## Sheet: Fig 3D Adol. beta
subjects	diag_group	age_group	beta
104324981539	ASD	Adolescents	0.290128
107356654390	ASD	Adolescents	3.13672
109057020142	ASD	Adolescents	1.04749
112353982965	ASD	Adolescents	1.15331
114414660031	TD	Adolescents	1.68043
115677420583	TD	Adolescents	3.99725
118194667229	ASD	Adolescents	1.81947
118910793563	TD	Adolescents	4.33474
123709183152	TD	Adolescents	1.65087
124737109801	ASD	Adolescents	1.48371
130442593612	ASD	Adolescents	1.30544
141031925901	ASD	Adolescents	1.08673
152479781222	ASD	Adolescents	1.95108
153562611492	TD	Adolescents	0.541737
157923026370	ASD	Adolescents	0.996238
158575356558	TD	Adolescents	4.08514
160054811236	ASD	Adolescents	1.18651
161926513236	ASD	Adolescents	1.59694
175673514462	TD	Adolescents	2.09952
175721011373	ASD	Adolescents	3.73986
177800559886	ASD	Adolescents	0.716249
178105062231	ASD	Adolescents	3.43894
181254963534	ASD	Adolescents	2.11797
184436430559	TD	Adolescents	3.44424
185048685294	TD	Adolescents	1.03724
186014141169	TD	Adolescents	1.5498
188048341660	TD	Adolescents	2.95722
195924035910	ASD	Adolescents	0.434063
199958815887	ASD	Adolescents	2.07928
204078341146	TD	Adolescents	3.96271
215510983147	ASD	Adolescents	3.90022
219811218558	ASD	Adolescents	2.18807
220295159492	TD	Adolescents	3.92354
224830515714	TD	Adolescents	2.40772
229219433754	TD	Adolescents	4.31053
229951973089	TD	Adolescents	2.00059
235350958604	TD	Adolescents	1.93587
236256460571	ASD	Adolescents	2.25291
239191121558	ASD	Adolescents	1.69564
239352843676	ASD	Adolescents	0.907268
243617148831	TD	Adolescents	1.29066
250798494359	TD	Adolescents	3.57902
259866841106	ASD	Adolescents	3.50225
261140684101	ASD	Adolescents	1.20587
261811283182	ASD	Adolescents	0.334192
265025813179	TD	Adolescents	1.61499
268166735779	ASD	Adolescents	0.84478
276613040319	ASD	Adolescents	1.98593
279317040809	ASD	Adolescents	0.891668
282946437585	TD	Adolescents	1.10151
300806232821	ASD	Adolescents	1.21524
302455658944	ASD	Adolescents	1.65057
317719510819	TD	Adolescents	2.06422
318221639781	ASD	Adolescents	1.09664
320580883246	ASD	Adolescents	0.593539
332078642120	TD	Adolescents	1.02033
353148112942	ASD	Adolescents	1.19764
358814750714	TD	Adolescents	3.03379
373305626861	ASD	Adolescents	0.651991
375546130381	TD	Adolescents	3.5739
377573175891	ASD	Adolescents	3.75531
377617591969	ASD	Adolescents	2.09148
377961354536	ASD	Adolescents	1.26801
378195533007	ASD	Adolescents	2.73247
379518485485	ASD	Adolescents	1.02106
382296646067	ASD	Adolescents	2.75287
385047510575	TD	Adolescents	1.40327
386004477445	TD	Adolescents	3.28448
387103247866	TD	Adolescents	4.21764
388343881755	ASD	Adolescents	1.65656
388735390040	TD	Adolescents	1.96926
405399264404	ASD	Adolescents	0.821269
414689264154	TD	Adolescents	2.08262
422982644366	TD	Adolescents	1.74706
429779641484	ASD	Adolescents	1.2468
433036344712	ASD	Adolescents	0.963772
436491381614	ASD	Adolescents	3.20093
441124095287	ASD	Adolescents	1.47289
445106475225	ASD	Adolescents	0.426935
445512164596	ASD	Adolescents	0.952907
445780332688	ASD	Adolescents	0.920959
446120344225	TD	Adolescents	3.69096
454273424775	ASD	Adolescents	0.765542
458470349372	ASD	Adolescents	0.559535
460374103136	TD	Adolescents	3.49504
468030954687	ASD	Adolescents	1.06601
468580210800	ASD	Adolescents	0.757461
468991529680	ASD	Adolescents	2.98442
477854191987	TD	Adolescents	1.93811
490846599536	TD	Adolescents	3.17933
491908520267	ASD	Adolescents	1.37442
498184660603	ASD	Adolescents	1.69797
499590008561	TD	Adolescents	4.0563
502417524301	TD	Adolescents	3.09169
505116043261	TD	Adolescents	1.83339
507616263818	TD	Adolescents	2.62941
508346521563	ASD	Adolescents	0.281062
510966986457	TD	Adolescents	1.78335
511141963906	ASD	Adolescents	3.17475
511270340855	ASD	Adolescents	2.51452
513065156097	TD	Adolescents	3.41058
513286772808	TD	Adolescents	2.33533
523946184842	ASD	Adolescents	1.03317
530426937681	ASD	Adolescents	1.9971
531126743336	TD	Adolescents	2.09484
532177189086	ASD	Adolescents	0.381357
539182080335	TD	Adolescents	4.45584
541548272051	ASD	Adolescents	1.4347
541625141216	TD	Adolescents	1.39668
543584526796	ASD	Adolescents	0.963345
557615482345	TD	Adolescents	3.80239
567135708905	ASD	Adolescents	1.98774
567841670723	ASD	Adolescents	2.35371
570954148543	TD	Adolescents	2.09037
573074876911	ASD	Adolescents	0.413557
577694186905	ASD	Adolescents	1.06626
580428127991	ASD	Adolescents	1.80719
581075264123	TD	Adolescents	4.22983
581934377616	ASD	Adolescents	2.47201
582348688781	ASD	Adolescents	0.582425
602177989471	TD	Adolescents	1.17827
603979994833	ASD	Adolescents	1.31152
607680425439	ASD	Adolescents	2.66052
613621265343	TD	Adolescents	3.89063
614910550100	ASD	Adolescents	0.881814
616502860312	ASD	Adolescents	0.319146
628118917744	ASD	Adolescents	2.30311
631478805486	TD	Adolescents	1.2984
634792258018	ASD	Adolescents	1.90845
638494573736	ASD	Adolescents	0.447898
639747247787	ASD	Adolescents	1.23307
645597444396	TD	Adolescents	1.51323
646013149986	TD	Adolescents	3.94834
647902472227	ASD	Adolescents	0.672898
649033908533	TD	Adolescents	4.02022
653262752197	ASD	Adolescents	1.18774
654120587069	TD	Adolescents	3.97414
656265432190	TD	Adolescents	3.48452
656616484637	ASD	Adolescents	0.695117
656813092207	ASD	Adolescents	1.00779
658407271274	ASD	Adolescents	0.875189
670787147591	TD	Adolescents	1.89908
671678197201	TD	Adolescents	1.2567
675064758420	ASD	Adolescents	1.98803
676853354784	ASD	Adolescents	2.17162
684230267993	TD	Adolescents	1.80462
686924389939	ASD	Adolescents	2.94443
689261665273	ASD	Adolescents	0.91235
697229528974	ASD	Adolescents	1.0937
702352941548	TD	Adolescents	2.84974
703211913409	TD	Adolescents	3.22043
704955240966	TD	Adolescents	1.79006
713675032670	TD	Adolescents	2.21785
716041863832	ASD	Adolescents	0.9394
716396020667	TD	Adolescents	3.90624
723172669817	TD	Adolescents	3.74765
730708437918	ASD	Adolescents	1.50937
740825039200	TD	Adolescents	1.28386
745090080912	TD	Adolescents	2.8665
745252660422	TD	Adolescents	3.55738
749456093133	ASD	Adolescents	1.6666
763795027153	ASD	Adolescents	2.45721
765108666426	TD	Adolescents	2.12634
767704605391	TD	Adolescents	3.65961
778284577230	ASD	Adolescents	0.55532
781251114802	TD	Adolescents	1.81971
809014550718	ASD	Adolescents	0.600639
812807172065	TD	Adolescents	2.42939
815057220914	TD	Adolescents	1.89992
825394121668	ASD	Adolescents	0.425596
826746991440	ASD	Adolescents	0.403197
831052109090	TD	Adolescents	2.08933
832569428144	ASD	Adolescents	2.74263
839017892923	TD	Adolescents	3.01488
839824620776	TD	Adolescents	1.66261
843304999299	TD	Adolescents	2.313
854861459174	TD	Adolescents	2.0673
860914119337	ASD	Adolescents	1.60798
868831578350	ASD	Adolescents	1.89897
870124836397	TD	Adolescents	3.16066
871716846350	ASD	Adolescents	1.49326
872210259236	TD	Adolescents	1.61008
880387463235	ASD	Adolescents	0.949443
881324181111	ASD	Adolescents	1.20859
881402799178	ASD	Adolescents	0.386719
882596425885	ASD	Adolescents	3.30518
883394863708	ASD	Adolescents	2.83984
884046589633	TD	Adolescents	2.33587
887011311901	TD	Adolescents	0.611177
891141962737	TD	Adolescents	1.96375
893208421469	TD	Adolescents	1.28708
899315846574	ASD	Adolescents	0.456423
903795797832	ASD	Adolescents	2.01506
943052269428	TD	Adolescents	0.666024
943077068306	TD	Adolescents	1.18784
949919986568	TD	Adolescents	0.294358
955634127896	ASD	Adolescents	0.674034
965298631661	TD	Adolescents	4.25754
965502613428	TD	Adolescents	2.12327
966444082202	ASD	Adolescents	0.53682
973745688281	TD	Adolescents	4.45617
976537183752	ASD	Adolescents	2.27211
980380935550	ASD	Adolescents	1.41692
997038807877	ASD	Adolescents	0.688883

## Sheet: Fig 3D Adults
subjects	diag_group	rho	phi
100693509718	TD	0.746143	0.529874
109182897329	ASD	0.141132	0.159762
111297432251	ASD	0.0532605	0.746565
112250651739	ASD	0.0721344	0.617794
123942366629	ASD	0.112658	0.50666
127510187827	TD	0.0928013	0.755379
132297073493	TD	0.17851	0.581285
136536288793	ASD	0.162171	0.438704
141793096301	ASD	0.230697	0.767067
144831247766	TD	0.58808	0.499215
145098407477	TD	0.877193	0.468562
145899409424	TD	0.221806	0.547143
149668037941	ASD	0.273833	0.492532
157057245454	ASD	0.133385	0.689075
157130105776	ASD	0.305553	0.511138
159609609900	TD	0.658592	0.532428
162000603879	ASD	0.620657	0.49206
181963433776	ASD	0.186821	0.153799
182470933796	ASD	0.46068	0.31997
183456420392	ASD	0.0702488	0.430625
196084871273	TD	0.17248	0.606013
198955934445	ASD	0.282601	0.307258
200472210738	ASD	0.0802598	0.0734438
202887019892	ASD	0.0602297	0.456908
206523187654	ASD	0.150103	0.78215
209666958265	TD	0.10175	0.631592
217861104942	ASD	0.397496	0.539279
225718634848	TD	0.365296	0.540118
227007190710	TD	0.192976	0.694907
248676767882	ASD	0.419667	0.213489
251317189021	ASD	0.974801	0.6418
257678491670	TD	0.172955	0.92097
268808354269	ASD	0.053496	0.747283
270482106649	ASD	0.199806	0.475877
277866455055	ASD	0.402311	0.345461
278212296453	ASD	0.0656354	0.671788
304418982742	ASD	0.0889301	0.531801
306895678001	TD	0.242308	0.51097
322708064836	TD	0.0946726	0.597075
323195490394	ASD	0.736328	0.431294
325027333124	ASD	0.560784	0.649624
325322132011	ASD	0.775883	0.435119
327288335476	ASD	0.821702	0.567055
327760655614	TD	0.120854	0.302042
328571212222	TD	0.413262	0.580769
331443624857	TD	0.734141	0.503077
336598049412	TD	0.506174	0.494121
336995982925	TD	0.090707	0.617435
339304620783	TD	0.297034	0.609342
345267595552	TD	0.58595	0.71171
347433880698	ASD	0.722382	0.516373
359009787195	TD	0.366291	0.671938
366217057897	ASD	0.569441	0.316313
388422329713	ASD	0.100312	0.316889
389202687565	ASD	0.412647	0.57285
391549922275	ASD	0.086557	0.847441
391792121294	TD	0.280077	0.717252
396115729600	TD	0.312216	0.837686
396868518028	ASD	0.549486	0.897468
405435900354	TD	0.349478	0.632637
406025860813	ASD	0.658591	0.613985
406361373838	ASD	0.125415	0.665915
408451488786	ASD	0.798185	0.684643
412921193734	ASD	0.341034	0.662714
418598548438	ASD	0.188436	0.698032
419673248476	ASD	0.863009	0.421985
420380436494	ASD	0.756996	0.443704
420448554158	TD	0.273665	0.670909
426078737578	TD	0.712616	0.59811
428229074166	ASD	0.380477	0.686485
433167841299	TD	0.353099	0.513702
434761922410	TD	0.258755	0.39894
441035330946	ASD	0.118207	0.737858
444358027398	TD	0.191763	0.687192
446221388468	ASD	0.129764	0.264809
449830790175	ASD	0.663467	0.340345
454592127953	ASD	0.196352	0.233373
458831062503	TD	0.471405	0.414588
458858673178	ASD	0.710336	0.590718
462911954430	ASD	0.200069	0.332867
468615955074	ASD	0.902993	0.909035
469607877557	TD	0.116574	0.552336
477688074519	ASD	0.159415	0.47088
478958967391	ASD	0.5826	0.424699
488892266345	ASD	0.406745	0.832328
491998749681	ASD	0.115637	0.637394
494344414167	TD	0.131481	0.502606
495779827165	ASD	0.153026	0.279315
495977626661	TD	0.0595018	0.663716
501626394309	ASD	0.0733109	0.578866
503004924812	ASD	0.691545	0.437662
505506013383	TD	0.0923028	0.622355
507005869518	ASD	0.410825	0.667243
509985289516	TD	0.138235	0.588856
511140892831	ASD	0.0760658	0.517969
511856618487	TD	0.0483442	0.642457
514649804940	TD	0.477227	0.493582
516084790842	TD	0.068443	0.735493
521341248046	TD	0.328077	0.585453
530931968480	TD	0.234749	0.4825
544359778864	ASD	0.671645	0.333054
556631722602	TD	0.416423	0.599545
562732004399	TD	0.158995	0.612983
567578893300	TD	0.310964	0.654623
577402110718	ASD	0.533391	0.441315
580649557859	TD	0.111837	0.669943
582048510514	ASD	0.31692	0.616538
584224364936	ASD	0.072225	0.640777
590707495613	TD	0.106946	0.715273
601613922076	TD	0.702108	0.646058
602495883891	TD	0.551658	0.562209
607877406727	ASD	0.649118	0.348182
609966867439	ASD	0.983013	0.629199
610073047327	ASD	0.146421	0.4107
611237764697	ASD	0.342988	0.568069
617711901244	ASD	0.97336	0.774337
622837550309	ASD	0.335916	0.535686
623938317452	TD	0.408842	0.590101
632587163208	ASD	0.307754	0.598025
637425042204	TD	0.156433	0.668933
640149993945	TD	0.0672765	0.734272
641775560377	TD	0.187076	0.70724
643156663623	ASD	0.771246	0.380119
644050954441	TD	0.129333	0.43861
648242963723	ASD	0.0702801	0.578884
649700204468	ASD	0.537444	0.298355
657896689200	TD	0.0472836	0.636421
665620090147	TD	0.224857	0.631072
672911578565	TD	0.0963142	0.703709
673926892942	TD	0.208842	0.69666
678779993249	TD	0.2383	0.493916
681998875857	ASD	0.601751	0.427635
698589982809	ASD	0.519937	0.31686
701626976547	ASD	0.738168	0.743023
701950985712	ASD	0.111119	0.600063
702091185251	TD	0.100133	0.498011
703255666588	TD	0.225159	0.552216
704924865398	TD	0.397358	0.611732
705651941071	TD	0.252969	0.645479
707755147111	TD	0.322385	0.646218
713933341814	TD	0.261529	0.546013
715170653504	ASD	0.39168	0.299813
716588902839	TD	0.2807	0.54429
733724982161	ASD	0.38332	0.493842
734264787430	ASD	0.547405	0.387633
745295300976	ASD	0.495154	0.499897
748485159342	TD	0.275636	0.698317
749925290668	ASD	0.436382	0.265201
750237143755	TD	0.118279	0.5414
755866583506	ASD	0.0980984	0.204739
762238547096	TD	0.28067	0.556237
772929362868	ASD	0.0878765	0.22758
773995512885	ASD	0.265891	0.698792
781168464860	TD	0.670232	0.590497
783216376588	TD	0.108692	0.676541
786319186444	ASD	0.265518	0.447326
787450371980	ASD	0.448292	0.551098
791166201177	ASD	0.290377	0.505318
794341742183	TD	0.528666	0.485571
795624960885	TD	0.585208	0.50394
795681016332	ASD	0.086002	0.674698
808844437982	TD	0.103662	0.439871
811366047947	ASD	0.179023	0.180495
814229018914	ASD	0.661706	0.38454
822693246646	TD	0.246507	0.463632
823483329496	TD	0.639982	0.476824
829426540874	ASD	0.166175	0.776736
830041143266	ASD	0.630418	0.503586
832808896247	ASD	0.0429844	0.667763
837417191027	TD	0.172876	0.600846
837561254746	TD	0.467722	0.657646
839932161550	ASD	0.644078	0.711727
841820491031	TD	0.315355	0.593081
841958655769	TD	0.229521	0.594309
843192037159	ASD	0.647349	0.448776
846396767856	ASD	0.805268	0.47036
851468609152	ASD	0.120449	0.432411
855494225893	ASD	0.726791	0.570489
862103265427	TD	0.633395	0.555749
867116024936	ASD	0.239115	0.267711
869163187754	ASD	0.259295	0.900572
869535528494	ASD	0.847649	0.457848
869741967061	TD	0.246459	0.384049
870798458027	TD	0.117161	0.534465
870857776103	TD	0.147491	0.616788
871752256167	ASD	0.428354	0.312185
877595825879	ASD	0.118615	0.694681
888488339255	TD	0.632532	0.576128
893122266564	TD	0.0881577	0.644561
897248836608	TD	0.197173	0.721069
901406604818	TD	0.614903	0.556898
908674294639	ASD	0.105449	0.655137
908722914011	ASD	0.20132	0.538191
916074864275	ASD	0.0777687	0.662639
920590066881	ASD	0.188904	0.447711
924898223873	ASD	0.636541	0.58314
927090337769	ASD	0.249599	0.845064
928192954187	ASD	0.143402	0.502125
935036952888	ASD	0.497719	0.812413
935602774297	TD	0.307743	0.488037
942412768004	ASD	0.583995	0.531938
947449494863	TD	0.215147	0.65708
951201842005	TD	0.109193	0.48718
955691864151	ASD	0.718982	0.414733
955846444559	ASD	0.0618009	0.45419
957353099912	TD	0.549588	0.541187
958654301897	TD	0.46504	0.599603
967054049535	ASD	0.347975	0.703895
968176942032	TD	0.550597	0.486876
971064170845	ASD	0.187226	0.179253
975493741410	ASD	0.1046	0.660319
980407747799	TD	0.434406	0.718781
981843419748	ASD	0.921	0.308193
984936877352	TD	0.533962	0.391877
985195424662	ASD	0.320159	0.420742
989524720202	ASD	0.277805	0.447651
990040441082	ASD	0.0990161	0.642793
990822957437	ASD	0.192048	0.472145
991781762590	TD	0.187504	0.552108
992647735985	ASD	0.245653	0.557968
993760603400	TD	0.448246	0.452534
998970787658	ASD	0.720674	0.992611
999883621045	ASD	0.787823	0.771504

## Sheet: Fig 4A
subjects	diag_group	age_group	prop_perE	Beck_Anx_YouthCD_Parent
101900205031	ASD	Children	0.2	9
107501679619	ASD	Children	0.375	20
109314636234	ASD	Children	0.425	23
112152703248	ASD	Children	0.575	35
113902830642	ASD	Children	0.225	NA
150761304327	ASD	Children	0.275	16
156266822057	ASD	Children	0.325	12
158414641992	ASD	Children	0.2	10
166001935037	ASD	Children	0.125	4
171442086801	ASD	Children	0.6	13
195056918956	ASD	Children	0.275	NA
196526905399	ASD	Children	0.1	6
220947892915	ASD	Children	0.325	12
230568388344	ASD	Children	0.25	8
234602244411	ASD	Children	0.3	9
240882777282	ASD	Children	0.475	29
256029070030	ASD	Children	0.4	22
260851850826	ASD	Children	0.4	24
261561076993	ASD	Children	0.225	22
266986401377	ASD	Children	0	20
268576463815	ASD	Children	0.15	3
272840296620	ASD	Children	0.275	NA
307365682603	ASD	Children	0.175	21
308985002572	ASD	Children	0.425	14
315910414581	ASD	Children	0.675	10
321466110510	ASD	Children	0.125	24
326008453591	ASD	Children	0.4	NA
333206458303	ASD	Children	0.45	15
340836571839	ASD	Children	0.575	28
368009590945	ASD	Children	0.275	14
384432945539	ASD	Children	0.2	5
397669453786	ASD	Children	0.225	NA
411132124107	ASD	Children	0.175	5
432268037768	ASD	Children	0.05	20
437304668226	ASD	Children	0.45	16
453555274646	ASD	Children	0.25	9
484678533147	ASD	Children	0	NA
499308637502	ASD	Children	0.45	17
501458566432	ASD	Children	0.225	11
505336529906	ASD	Children	0.375	8
525150339506	ASD	Children	0.35	NA
538954407458	ASD	Children	0.1	10
552396778923	ASD	Children	0.325	8
557458837363	ASD	Children	0.375	3
578561818687	ASD	Children	0.175	23
594128872723	ASD	Children	0.675	5
599197502428	ASD	Children	0.25	NA
605316136288	ASD	Children	0.225	NA
607485356482	ASD	Children	0.2	4
611482122018	ASD	Children	0.125	0
618085331302	ASD	Children	0.3	37
626243753720	ASD	Children	0.25	21
642984348418	ASD	Children	0.05	0
647052125664	ASD	Children	0.15	10
649197039178	ASD	Children	0.45	30
671747498321	ASD	Children	0.225	19
682151444267	ASD	Children	0.3	3
702382144710	ASD	Children	0.375	21
712984812365	ASD	Children	0.2	9
752965114156	ASD	Children	0.175	10
755212054837	ASD	Children	0.425	24
762689081855	ASD	Children	0.225	20
767491931913	ASD	Children	0.35	19
780626155930	ASD	Children	0.125	13
810072092902	ASD	Children	0.425	34
816806068146	ASD	Children	0.25	32
826817331038	ASD	Children	0.4	11
842711675738	ASD	Children	0.4	13
847130083258	ASD	Children	0.25	3
854378527154	ASD	Children	0.325	5
869635923320	ASD	Children	0.3	7
879699932406	ASD	Children	0.15	6
897504950304	ASD	Children	0.25	22
899801407334	ASD	Children	0.05	17
911363863036	ASD	Children	0.125	8
923908026564	ASD	Children	0.125	12
929367768579	ASD	Children	0.25	21
942911490704	ASD	Children	0.4	21
948879559425	ASD	Children	0.25	18
964420882446	ASD	Children	0.2	13
988758069798	ASD	Children	0.175	7

## Sheet: Fig 4B-J
subjects	diag_group	age_group	prop_perE	WS.all	rho	beta	ADI_RRB_total	rbsr_ritualssameness	ADHD_hyperimpul_parent	ADHD_inattentiv_parent
109182897329	ASD	Adults	0.2	0.825	0.141132	0.810768	2	1	5	2
111297432251	ASD	Adults	0.1	1	0.0532605	2.928	4	2	0	0
112250651739	ASD	Adults	0.05	0.983051	0.0721344	2.21246	0	0	0	0
123942366629	ASD	Adults	0.05	0.982456	0.112658	1.88758	2	1	0	3
136536288793	ASD	Adults	0.05	0.925926	0.162171	1.42389	3	2	0	0
141793096301	ASD	Adults	0.125	0.836364	0.230697	0.692033	2	4	1	2
149668037941	ASD	Adults	0.15	0.604167	0.273833	0.617164	8	15	2	9
157057245454	ASD	Adults	0.1	0.983333	0.133385	1.7683	5	1	1	5
157130105776	ASD	Adults	0.275	0.901961	0.305553	1.16912	8	13	3	8
162000603879	ASD	Adults	0.5	0.75	0.620657	0.95641	2	0	0	3
181963433776	ASD	Adults	0.325	0.891304	0.186821	1.33902	2	NA	2	9
182470933796	ASD	Adults	0.075	0.756098	0.46068	0.954463	2	0	0	0
183456420392	ASD	Adults	0.05	0.982143	0.0702488	2.09284	0	NA	NA	NA
198955934445	ASD	Adults	0.3	0.787234	0.282601	0.862657	4	16	1	6
200472210738	ASD	Adults	0	0.956522	0.0802598	1.55003	4	2	0	0
202887019892	ASD	Adults	0.05	1	0.0602297	2.7577	1	0	0	0
206523187654	ASD	Adults	0.2	0.982456	0.150103	1.62355	5	2	2	8
217861104942	ASD	Adults	0	0.74	0.397496	1.05268	2	NA	NA	NA
248676767882	ASD	Adults	0.4	0.75	0.419667	1.13954	3	12	2	4
251317189021	ASD	Adults	0.75	0.853659	0.974801	1.94289	NA	NA	NA	NA
268808354269	ASD	Adults	0.1	1	0.053496	2.92352	2	0	0	0
270482106649	ASD	Adults	0.1	0.925926	0.199806	1.31527	4	NA	NA	NA
277866455055	ASD	Adults	0.3	0.634146	0.402311	0.470206	4	4	1	0
278212296453	ASD	Adults	0.1	1	0.0656354	2.5446	3	2	0	0
304418982742	ASD	Adults	0.05	1	0.0889301	2.91858	7	6	0	0
323195490394	ASD	Adults	0.425	0.744681	0.736328	1.1235	10	10	1	2
325027333124	ASD	Adults	0.175	0.79661	0.560784	1.86439	5	NA	NA	NA
325322132011	ASD	Adults	0.35	0.439024	0.775883	0.632729	5	2	0	0
327288335476	ASD	Adults	0.5	0.692308	0.821702	0.906066	3	7	0	0
347433880698	ASD	Adults	0.425	0.613636	0.722382	0.555531	4	NA	NA	NA
366217057897	ASD	Adults	0.325	0.645161	0.569441	0.584316	2	10	0	1
388422329713	ASD	Adults	0.05	0.958333	0.100312	1.32201	5	NA	NA	NA
389202687565	ASD	Adults	0.125	0.693878	0.412647	0.79016	12	5	1	9
391549922275	ASD	Adults	0.15	1	0.086557	2.49858	4	1	2	1
396868518028	ASD	Adults	0.45	0.622642	0.549486	0.468828	7	20	6	6
406025860813	ASD	Adults	0.25	0.533333	0.658591	0.721189	NA	0	0	0
406361373838	ASD	Adults	0.175	0.982143	0.125415	1.54608	12	11	2	6
408451488786	ASD	Adults	0.825	0.625	0.798185	0.883518	3	10	1	4
412921193734	ASD	Adults	0.15	0.681818	0.341034	0.607746	10	10	1	3
418598548438	ASD	Adults	0.175	0.84	0.188436	0.686355	3	1	0	1
419673248476	ASD	Adults	0.525	0.818182	0.863009	1.95726	9	1	0	0
420380436494	ASD	Adults	0.5	0.27027	0.756996	0.195463	4	14	1	3
428229074166	ASD	Adults	0.4	0.697674	0.380477	0.213342	5	NA	NA	NA
441035330946	ASD	Adults	0.15	0.898305	0.118207	0.888883	1	NA	NA	NA
446221388468	ASD	Adults	0.05	0.792453	0.129764	1.02931	7	3	0	0
449830790175	ASD	Adults	0.425	0.857143	0.663467	1.9026	3	0	3	4
454592127953	ASD	Adults	0.15	0.785714	0.196352	0.7804	3	9	2	4
458858673178	ASD	Adults	0.375	0.744186	0.710336	1.25391	1	3	0	1
462911954430	ASD	Adults	0.25	0.901961	0.200069	1.27707	1	NA	NA	NA
468615955074	ASD	Adults	0.5	0.897959	0.902993	1.78058	3	5	0	0
477688074519	ASD	Adults	0.2	0.784314	0.159415	0.717254	4	NA	NA	NA
478958967391	ASD	Adults	0.375	0.725	0.5826	0.411461	NA	NA	NA	NA
488892266345	ASD	Adults	0.225	0.685185	0.406745	0.528546	0	2	0	4
491998749681	ASD	Adults	0.05	0.965517	0.115637	1.67347	3	5	0	0
495779827165	ASD	Adults	0.2	0.893617	0.153026	0.769289	5	2	2	4
501626394309	ASD	Adults	0.05	1	0.0733109	2.75738	3	4	0	0
503004924812	ASD	Adults	0.45	0.575	0.691545	0.341667	4	5	0	0
507005869518	ASD	Adults	0.25	0.722222	0.410825	0.786205	2	3	6	8
511140892831	ASD	Adults	0.05	0.982143	0.0760658	1.58345	3	2	0	0
544359778864	ASD	Adults	0.475	0.74359	0.671645	1.14393	7	2	0	1
577402110718	ASD	Adults	0.35	0.565217	0.533391	0.270188	4	NA	NA	NA
582048510514	ASD	Adults	0.225	0.66	0.31692	0.483934	3	16	4	6
584224364936	ASD	Adults	0.125	0.982759	0.072225	2.108	7	NA	NA	NA
607877406727	ASD	Adults	0.2	0.542857	0.649118	0.502624	4	2	0	0
609966867439	ASD	Adults	0.875	0.829268	0.983013	3.22391	1	0	0	0
610073047327	ASD	Adults	0.05	0.981818	0.146421	1.95506	2	NA	NA	NA
611237764697	ASD	Adults	0.125	0.925926	0.342988	1.57677	0	0	0	0
617711901244	ASD	Adults	0.925	0.974359	0.97336	2.43925	7	NA	NA	NA
622837550309	ASD	Adults	0.05	0.9	0.335916	1.79063	0	2	0	1
632587163208	ASD	Adults	0.275	0.78	0.307754	0.642933	6	3	1	1
643156663623	ASD	Adults	0.55	0.555556	0.771246	0.385466	NA	2	5	9
648242963723	ASD	Adults	0.05	1	0.0702801	2.73666	3	2	0	3
649700204468	ASD	Adults	0.1	0.772727	0.537444	1.00981	2	NA	NA	NA
681998875857	ASD	Adults	0.25	0.5	0.601751	0.398021	4	5	4	2
698589982809	ASD	Adults	0.475	0.780488	0.519937	1.25129	4	14	0	1
701626976547	ASD	Adults	0.675	0.512821	0.738168	0.669533	7	NA	NA	NA
701950985712	ASD	Adults	0.125	0.982456	0.111119	1.82196	2	7	0	4
715170653504	ASD	Adults	0.3	0.735849	0.39168	1.07471	3	5	0	3
733724982161	ASD	Adults	0.15	0.590909	0.38332	0.476814	9	4	0	3
734264787430	ASD	Adults	0.325	0.642857	0.547405	0.433255	4	9	3	8
745295300976	ASD	Adults	0.4	0.795455	0.495154	0.814217	5	2	2	4
749925290668	ASD	Adults	0.425	0.795455	0.436382	1.06399	3	4	3	7
755866583506	ASD	Adults	0.375	1	0.0980984	2.55623	1	9	2	3
772929362868	ASD	Adults	0	0.96	0.0878765	1.51191	0	NA	NA	NA
773995512885	ASD	Adults	0.05	0.857143	0.265891	1.02985	4	9	0	3
786319186444	ASD	Adults	0.225	0.941176	0.265518	1.49902	NA	3	0	2
787450371980	ASD	Adults	0.2	0.659574	0.448292	0.746129	4	3	3	9
791166201177	ASD	Adults	0.275	0.795918	0.290377	0.749796	NA	NA	NA	NA
795681016332	ASD	Adults	0.125	1	0.086002	2.67611	2	6	1	4
811366047947	ASD	Adults	0.475	0.755102	0.179023	0.747625	5	2	6	8
814229018914	ASD	Adults	0.2	0.608696	0.661706	0.465302	9	7	9	4
829426540874	ASD	Adults	0.15	0.8	0.166175	0.792704	4	2	2	7
830041143266	ASD	Adults	0.525	0.634146	0.630418	0.640029	5	2	3	9
832808896247	ASD	Adults	0.05	1	0.0429844	2.93663	NA	4	0	9
839932161550	ASD	Adults	0.625	0.820513	0.644078	0.892974	4	NA	NA	NA
843192037159	ASD	Adults	0.35	0.619048	0.647349	0.746058	6	NA	NA	NA
846396767856	ASD	Adults	0.45	0.564103	0.805268	0.503951	10	NA	NA	NA
851468609152	ASD	Adults	0.15	0.938776	0.120449	1.10667	NA	4	1	8
855494225893	ASD	Adults	0.525	0.711111	0.726791	1.0169	7	NA	NA	NA
867116024936	ASD	Adults	0.05	0.76087	0.239115	0.775024	3	13	2	7
869163187754	ASD	Adults	0.15	0.62069	0.259295	0.347652	3	1	0	0
869535528494	ASD	Adults	0.4	0.638298	0.847649	1.51746	5	NA	NA	NA
871752256167	ASD	Adults	0.475	0.631579	0.428354	0.545466	8	10	3	9
877595825879	ASD	Adults	0.1	0.932203	0.118615	1.17747	1	NA	NA	NA
908674294639	ASD	Adults	0.225	0.980769	0.105449	1.26963	6	NA	NA	NA
908722914011	ASD	Adults	0.1	0.982759	0.20132	2.13536	4	4	1	0
916074864275	ASD	Adults	0.125	1	0.0777687	2.66905	2	0	0	0
920590066881	ASD	Adults	0.15	0.895833	0.188904	1.22731	3	0	0	3
924898223873	ASD	Adults	0.5	0.642857	0.636541	0.618386	5	NA	NA	NA
927090337769	ASD	Adults	0.2	0.814815	0.249599	0.642158	5	NA	NA	NA
928192954187	ASD	Adults	0.05	0.983051	0.143402	2.41084	2	0	1	0
935036952888	ASD	Adults	0.625	0.538462	0.497719	0.28505	2	6	2	3
942412768004	ASD	Adults	0.575	0.666667	0.583995	0.261273	4	7	2	8
955691864151	ASD	Adults	0.475	0.605263	0.718982	0.2975	6	2	1	0
955846444559	ASD	Adults	0.05	0.982759	0.0618009	2.39776	NA	NA	NA	NA
967054049535	ASD	Adults	0.15	0.730769	0.347975	0.762951	NA	NA	NA	NA
971064170845	ASD	Adults	0.05	0.886364	0.187226	1.00054	6	NA	1	2
975493741410	ASD	Adults	0.125	0.928571	0.1046	1.01023	2	6	0	1
981843419748	ASD	Adults	0.6	0.717949	0.921	1.24249	5	4	0	2
985195424662	ASD	Adults	0.35	0.87234	0.320159	1.10109	7	NA	3	9
989524720202	ASD	Adults	0.1	0.68	0.277805	0.785169	2	5	0	7
990040441082	ASD	Adults	0.125	0.964286	0.0990161	1.31647	7	8	5	6
990822957437	ASD	Adults	0.1	0.872727	0.192048	1.14409	2	3	2	0
992647735985	ASD	Adults	0.25	0.659574	0.245653	0.466227	3	NA	NA	NA
998970787658	ASD	Adults	0.7	0.8	0.720674	1.31713	3	5	5	8
999883621045	ASD	Adults	0.55	0.931818	0.787823	1.53435	3	4	0	0

[truncated: 12 more sheets: Fig S1 RT data long, Fig S1 RT data aggregated, Fig S2A, Fig S2B-D, Fig S2E, Fig S2F-H, Fig S2I, Fig S2J-L, Fig S3A, Fig S3B, Fig S4, Fig S7]
